# Supplementary material for: Using metacommunity ecology to understand environmental metabolomes
Source: Nat Commun. 2020 Dec 11;11:6369. doi: 10.1038/s41467-020-19989-y (PMC7732844; doi:10.1038/s41467-020-19989-y)
Supplement: Supplementary file 5 — Supplementary Data 2 [file 41467_2020_19989_MOESM5_ESM.txt]

(((809.67775:0.03333333333,(806.6037445:0.025,(748.6791285:0.01666666667,772.6427362:0.01666666667):0.008333333333):0.008333333333):0.04583333333,((700.6859524:0.025,(662.6491668:0.01666666667,698.6855454:0.01666666667):0.008333333333):0.02833333333,((719.6889677:0.01666666667,720.6967872:0.01666666667):0.025,(811.6685748:0.025,(784.6859641:0.01666666667,810.6652238:0.01666666667):0.008333333333):0.01666666667):0.01166666667):0.02583333333):0.1745425461,(((334.8497818:0.01666666667,647.656682:0.01666666667):0.025,((374.9174776:0.01666666667,392.9280376:0.01666666667):0.01666666667,((218.9861807:0.01666666667,331.9228916:0.01666666667):0.008333333333,(317.9072317:0.01666666667,318.8912564:0.01666666667):0.008333333333):0.008333333333):0.008333333333):0.201733609,(((((276.8473704:0.01666666667,321.9052119:0.01666666667):0.01944444444,(593.9843811:0.025,(275.9352652:0.01666666667,289.9509077:0.01666666667):0.008333333333):0.01111111111):0.04055555556,(((275.7744724:0.01666666667,405.8527153:0.01666666667):0.01666666667,(429.777586:0.01666666667,530.788882:0.01666666667):0.01666666667):0.03166666667,((218.8223725:0.01666666667,315.8751368:0.01666666667):0.025,(368.8965304:0.025,(356.8601479:0.01666666667,358.8571384:0.01666666667):0.008333333333):0.01666666667):0.02333333333):0.01166666667):0.1411261316,(((800.7027261:0.025,(408.7951354:0.01666666667,666.7046985:0.01666666667):0.008333333333):0.02833333333,((745.6843365:0.01666666667,771.6636061:0.01666666667):0.01944444444,(694.6523276:0.025,(372.525957:0.01666666667,695.6475831:0.01666666667):0.008333333333):0.01111111111):0.01722222222):0.1628115225,(((602.9898192:0.01666666667,786.0542101:0.01666666667):0.025,((200.9029808:0.01666666667,411.9275559:0.01666666667):0.01666666667,(344.8727901:0.01666666667,350.8833648:0.01666666667):0.01666666667):0.008333333333):0.1739245476,(((745.6817372:0.025,(642.7024221:0.01666666667,756.697728:0.01666666667):0.008333333333):0.03333333333,((630.702408:0.01666666667,643.710241:0.01666666667):0.01666666667,(686.6782745:0.01666666667,808.6456476:0.01666666667):0.01666666667):0.025):0.1554261272,(((((433.8347238:0.025,(315.8889387:0.01666666667,357.8631275:0.01666666667):0.008333333333):0.01944444444,((237.9016854:0.01666666667,302.928231:0.01666666667):0.01666666667,(310.8942638:0.01666666667,325.9177289:0.01666666667):0.01666666667):0.01111111111):0.03997113997,(((289.9507599:0.01666666667,358.9722109:0.01666666667):0.015,((256.9769101:0.01666666667,(210.9350371:0.01666666667,214.9299512:0.01666666667):0):0.01388888889,(228.9455898:0.01666666667,270.9561582:0.01666666667):0.01388888889):0.001111111111):0.01476190476,((248.8999291:0.01666666667,338.8952157:0.01666666667):0.01666666667,(352.910862:0.01666666667,494.8867032:0.01666666667):0.01666666667):0.0130952381):0.03798701299):0.05026183494,((372.8658666:0.025,(316.9518738:0.01666666667,327.9314812:0.01666666667):0.008333333333):0.08908730159,(((333.9185407:0.01666666667,348.9294419:0.01666666667):0.03452380952,((331.8916638:0.01666666667,599.9804734:0.01666666667):0.025,(440.9192774:0.03333333333,(343.876388:0.02777777778,(333.9072999:0.01666666667,(319.8916514:0.01666666667,328.8919907:0.01666666667):0):0.01111111111):0.005555555556):0.008333333333):0.009523809524):0.04305903648,(((409.957675:0.01666666667,713.9911362:0.01666666667):0.01666666667,(529.7581038:0.01666666667,848.0139932:0.01666666667):0.01666666667):0.04944444444,((682.0706254:0.025,(532.0178141:0.01666666667,694.0706338:0.01666666667):0.008333333333):0.04861111111,((284.9335208:0.025,(213.9406419:0.01666666667,220.9716152:0.01666666667):0.008333333333):0.03981481481,(((346.9178118:0.01666666667,362.9365267:0.01666666667):0.01666666667,(410.8892333:0.01666666667,458.8739828:0.01666666667):0.01666666667):0.01666666667,((409.0426114:0.01666666667,453.0688287:0.01666666667):0.01944444444,(350.8763353:0.025,(288.912322:0.01666666667,290.9093245:0.01666666667):0.008333333333):0.01111111111):0.01388888889):0.01481481481):0.008796296296):0.009166666667):0.01147173489):0.01983778892):0.02059011777):0.07646679133,((((449.8446848:0.025,(369.8184768:0.01666666667,375.8079215:0.01666666667):0.008333333333):0.01944444444,(456.8184662:0.025,(390.831396:0.01666666667,404.7742732:0.01666666667):0.008333333333):0.01944444444):0.04814814815,(((373.8650391:0.01666666667,431.8341217:0.01666666667):0.008333333333,(474.8888921:0.01666666667,489.8997864:0.01666666667):0.008333333333):0.03583333333,((270.8234889:0.01666666667,390.8592184:0.01666666667):0.025,(656.0382468:0.025,(368.8384883:0.01666666667,386.8966686:0.01666666667):0.008333333333):0.01666666667):0.01916666667):0.03175925926):0.1157863015,(((494.815855:0.025,(481.8205975:0.01666666667,493.784204:0.01666666667):0.008333333333):0.025,(316.9439433:0.04,(468.9910815:0.02916666667,(373.9209467:0.02777777778,(299.9019215:0.025,(252.9456522:0.01666666667,254.9168491:0.01666666667):0.008333333333):0.002777777778):0.001388888889):0.01083333333):0.01):0.1535609475,((((749.6874717:0.025,(681.6976264:0.01666666667,716.7109252:0.01666666667):0.008333333333):0.01944444444,(796.6848822:0.03333333333,(757.6901883:0.025,(731.6533936:0.01666666667,779.6745328:0.01666666667):0.008333333333):0.008333333333):0.01111111111):0.04603174603,((740.6822586:0.01666666667,775.6955684:0.01666666667):0.05333333333,((784.7068215:0.02777777778,(752.6428879:0.025,(625.7346906:0.01666666667,749.690847:0.01666666667):0.008333333333):0.002777777778):0.02361111111,((776.6905217:0.025,(700.6979788:0.01666666667,710.7034495:0.01666666667):0.008333333333):0.01203703704,(808.6720951:0.025,(728.6962603:0.01666666667,792.6676714:0.01666666667):0.008333333333):0.01203703704):0.01435185185):0.01861111111):0.02047619048):0.109259451,((((378.9175544:0.01666666667,(270.9562999:0.01666666667,350.9226321:0.01666666667):0):0.01666666667,(418.9723512:0.025,(210.9351862:0.01666666667,214.9300933:0.01666666667):0.008333333333):0.008333333333):0.04166666667,((369.8444444:0.01666666667,415.8135302:0.01666666667):0.025,(417.8655614:0.025,(316.854276:0.01666666667,397.9121347:0.01666666667):0.008333333333):0.01666666667):0.03333333333):0.1244796317,((((752.6327638:0.01666666667,857.6542294:0.01666666667):0.01666666667,(804.6606848:0.01666666667,810.6348718:0.01666666667):0.01666666667):0.1476190476,((642.6774305:0.025,(364.8600112:0.01666666667,629.6821754:0.01666666667):0.008333333333):0.01944444444,((461.736188:0.01666666667,477.7674818:0.01666666667):0.01666666667,(597.7498558:0.01666666667,619.7342029:0.01666666667):0.01666666667):0.01111111111):0.1365079365):0.01701487244,((((840.6845963:0.025,(702.6416541:0.01666666667,720.652225:0.01666666667):0.008333333333):0.02277777778,((704.6478001:0.01666666667,782.6821652:0.01666666667):0.01944444444,(792.6750663:0.025,(642.6950308:0.01666666667,702.6797654:0.01666666667):0.008333333333):0.01111111111):0.01166666667):0.03513888889,(((556.7436177:0.01666666667,616.7283467:0.01666666667):0.01666666667,(670.6933226:0.01666666667,697.716801:0.01666666667):0.01666666667):0.02222222222,((647.7255966:0.01666666667,673.7524827:0.01666666667):0.025,((562.7065581:0.01666666667,629.7235962:0.01666666667):0.008333333333,(595.7181078:0.01666666667,656.7344928:0.01666666667):0.008333333333):0.01666666667):0.01388888889):0.02736111111):0.108892284,(((((399.906752:0.01666666667,479.9253512:0.01666666667):0.025,(533.9722901:0.025,(228.9422205:0.01666666667,250.9265768:0.01666666667):0.008333333333):0.01666666667):0.04,((380.8975575:0.025,(254.8546264:0.01666666667,292.9066704:0.01666666667):0.008333333333):0.025,(447.916894:0.025,(327.859386:0.01666666667,436.8791446:0.01666666667):0.008333333333):0.025):0.03166666667):0.07150137741,((((304.9289575:0.01666666667,314.8769184:0.01666666667):0.02738095238,((302.9332426:0.01666666667,382.8995837:0.01666666667):0.025,(399.8823685:0.03333333333,((298.8472672:0.01666666667,316.9054488:0.01666666667):0.008333333333,(358.9160173:0.01666666667,384.8952844:0.01666666667):0.008333333333):0.008333333333):0.008333333333):0.002380952381):0.05502645503,((316.8859956:0.01666666667,380.8478958:0.01666666667):0.03333333333,(428.9925566:0.03333333333,(382.827151:0.025,(315.9084956:0.01666666667,369.8318973:0.01666666667):0.008333333333):0.008333333333):0.01666666667):0.04907407407):0.03662037037,((((399.8552459:0.025,(357.844672:0.01666666667,384.891951:0.01666666667):0.008333333333):0.008333333333,(535.7879057:0.025,(483.7642271:0.01666666667,563.782827:0.01666666667):0.008333333333):0.008333333333):0.04166666667,((353.8735566:0.01666666667,368.8970398:0.01666666667):0.03333333333,((209.9483981:0.01666666667,345.9855659:0.01666666667):0.01666666667,(226.9814692:0.01666666667,441.0557063:0.01666666667):0.01666666667):0.01666666667):0.025):0.03591269841,(((469.9114334:0.025,(359.8634192:0.01666666667,378.8580075:0.01666666667):0.008333333333):0.03333333333,(591.9985535:0.03333333333,(377.8739987:0.025,(273.779055:0.01666666667,387.821973:0.01666666667):0.008333333333):0.008333333333):0.025):0.03373015873,((((342.8764425:0.01666666667,482.8366244:0.01666666667):0.01944444444,(501.9673169:0.025,(481.8386878:0.01666666667,613.8962081:0.01666666667):0.008333333333):0.01111111111):0.01277777778,((381.8491306:0.01666666667,388.8800924:0.01666666667):0.02738095238,((385.8648773:0.01666666667,451.8519398:0.01666666667):0.01833333333,((378.7991784:0.01666666667,395.8383083:0.01666666667):0.01111111111,(526.8965438:0.01666666667,(382.8178973:0.01666666667,436.8648429:0.01666666667):0):0.01111111111):0.007222222222):0.009047619048):0.004841269841):0.02968253968,((544.9626134:0.025,(314.9087215:0.01666666667,378.8706257:0.01666666667):0.008333333333):0.04166666667,((347.8966607:0.01666666667,348.8442876:0.01666666667):0.01666666667,(379.8420652:0.01666666667,381.8132729:0.01666666667):0.01666666667):0.03333333333):0.0119047619):0.01349206349):0.01884920635):0.02478174603):0.01747359963):0.03696907992,((((336.8166807:0.01666666667,434.7935858:0.01666666667):0.01666666667,(355.8445977:0.01666666667,396.8473318:0.01666666667):0.01666666667):0.0375,(((354.8575839:0.01666666667,385.8218224:0.01666666667):0.008333333333,(379.8323804:0.01666666667,435.8222047:0.01666666667):0.008333333333):0.02083333333,((373.8258449:0.01666666667,499.9163915:0.01666666667):0.008333333333,(413.8796094:0.01666666667,527.9113132:0.01666666667):0.008333333333):0.02083333333):0.025):0.1181698167,((((551.7606127:0.01666666667,630.7095955:0.01666666667):0.01944444444,(737.7103249:0.01666666667,(726.6943351:0.01666666667,734.6630367:0.01666666667):0):0.01944444444):0.02888888889,((712.6673837:0.01666666667,798.6677806:0.01666666667):0.03333333333,((586.7137318:0.01666666667,626.7086385:0.01666666667):0.01666666667,(640.7507725:0.01666666667,689.7433373:0.01666666667):0.01666666667):0.01666666667):0.015):0.1239369408,((((885.6580215:0.03333333333,((702.6607459:0.01666666667,805.6665639:0.01666666667):0.008333333333,(724.7019142:0.01666666667,739.6890125:0.01666666667):0.008333333333):0.008333333333):0.02666666667,((745.678436:0.01666666667,(655.6467394:0.01666666667,689.6886121:0.01666666667):0):0.01944444444,(665.7216096:0.01666666667,748.6876077:0.01666666667):0.01944444444):0.02388888889):0.1183333333,((((490.4880557:0.01666666667,700.6864179:0.01666666667):0.01944444444,(690.7133086:0.025,(596.6965941:0.01666666667,668.7177156:0.01666666667):0.008333333333):0.01111111111):0.02722222222,((269.5243736:0.01666666667,279.5451063:0.01666666667):0.025,(664.6724999:0.025,(576.6816052:0.01666666667,670.6983191:0.01666666667):0.008333333333):0.01666666667):0.02166666667):0.0325,(((568.7466233:0.01666666667,638.7157145:0.01666666667):0.01666666667,(580.7228106:0.01666666667,595.733708:0.01666666667):0.01666666667):0.05416666667,((630.6980449:0.01666666667,694.6929981:0.01666666667):0.03333333333,((713.7391954:0.025,(561.728242:0.01666666667,662.7395278:0.01666666667):0.008333333333):0.01388888889,(726.7191843:0.025,(591.687168:0.01666666667,690.7344485:0.01666666667):0.008333333333):0.01388888889):0.01111111111):0.0375):0.008333333333):0.0825):0.008418059678,((((758.6290727:0.01666666667,801.6474572:0.01666666667):0.03928571429,((593.7453665:0.025,(571.7246311:0.01666666667,573.7203319:0.01666666667):0.008333333333):0.01527777778,((583.7246569:0.01666666667,641.6937408:0.01666666667):0.008333333333,(638.6940726:0.01666666667,640.7097186:0.01666666667):0.008333333333):0.01527777778):0.01567460317):0.04775132275,(((627.7105811:0.01666666667,638.6901818:0.01666666667):0.01666666667,(638.7347665:0.01666666667,690.7061914:0.01666666667):0.01666666667):0.03,((648.7109156:0.01666666667,650.682107:0.01666666667):0.01944444444,(762.6593459:0.025,(672.664054:0.01666666667,700.6953568:0.01666666667):0.008333333333):0.01111111111):0.02722222222):0.04037037037):0.0796446057,((((389.8150433:0.01666666667,437.8184175:0.01666666667):0.01666666667,(400.7980095:0.01666666667,464.8293194:0.01666666667):0.01666666667):0.1385220126,(((294.9570734:0.01666666667,418.9732407:0.01666666667):0.03055555556,(((260.9040895:0.01666666667,279.9224875:0.01666666667):0.008333333333,(261.8755427:0.01666666667,293.9381414:0.01666666667):0.008333333333):0.008333333333,(372.8824116:0.03333333333,378.918145:0.03333333333):6.938893904e-18):0.01388888889):0.07027777778,((((800.701823:0.01666666667,810.6709093:0.01666666667):0.03333333333,((631.6878258:0.01666666667,666.7038023:0.01666666667):0.01666666667,(683.6592418:0.01666666667,726.6776242:0.01666666667):0.01666666667):0.01666666667):0.02166666667,(((675.7122185:0.01666666667,(533.7454917:0.01666666667,595.7095027:0.01666666667):0):0.02777777778,((477.7716445:0.01666666667,477.8080211:0.01666666667):0.01666666667,(673.7331063:0.01666666667,737.7045227:0.01666666667):0.01666666667):0.01111111111):0.01448412698,((599.7507869:0.01666666667,(526.7344059:0.01666666667,598.7555402:0.01666666667):0):0.02777777778,((553.7214973:0.01666666667,560.7524537:0.01666666667):0.01388888889,(657.7589359:0.025,(518.7497565:0.01666666667,536.7425564:0.01666666667):0.008333333333):0.005555555556):0.01388888889):0.01448412698):0.01273809524):0.02810185185,((((561.7932962:0.02222222222,(536.7854679:0.01666666667,(487.7565075:0.01666666667,519.7463453:0.01666666667):0):0.005555555556):0.006944444444,(615.6980738:0.025,(568.7211498:0.01666666667,609.7238926:0.01666666667):0.008333333333):0.004166666667):0.0255952381,((591.6834733:0.01666666667,607.726011:0.01666666667):0.02083333333,(654.7562844:0.02777777778,(560.7633708:0.025,(543.7368263:0.01666666667,551.7782988:0.01666666667):0.008333333333):0.002777777778):0.009722222222):0.01726190476):0.02519147519,(((650.6790329:0.01666666667,664.6821008:0.01666666667):0.01666666667,(763.6555958:0.01666666667,833.6246906:0.01666666667):0.01666666667):0.025,((627.6947094:0.01666666667,687.6794341:0.01666666667):0.02833333333,((583.7235277:0.01666666667,673.7188267:0.01666666667):0.01388888889,(689.7137382:0.025,(579.7133618:0.01666666667,695.7243131:0.01666666667):0.008333333333):0.005555555556):0.01444444444):0.01333333333):0.02162004662):0.01981513857):0.01773148148):0.05435534591):0.01056618767,((((458.8673365:0.025,(409.8383739:0.01666666667,444.8543602:0.01666666667):0.008333333333):0.04166666667,((296.9217014:0.025,(216.9648888:0.01666666667,226.9856295:0.01666666667):0.008333333333):0.01944444444,(312.8988465:0.025,(268.9267741:0.01666666667,278.911127:0.01666666667):0.008333333333):0.01944444444):0.02222222222):0.05674603175,((((577.6904786:0.025,(496.7258463:0.01666666667,509.7336642:0.01666666667):0.008333333333):0.01388888889,(617.7521325:0.025,(572.7418982:0.01666666667,588.7190602:0.01666666667):0.008333333333):0.01388888889):0.02550505051,(((232.6717453:0.01666666667,569.7006775:0.01666666667):0.01666666667,(525.7108545:0.01666666667,595.6799548:0.01666666667):0.01666666667):0.01904761905,((577.7632636:0.01666666667,608.7370193:0.01666666667):0.025,((642.705819:0.01666666667,(600.7316442:0.01666666667,620.7214689:0.01666666667):0):0.01388888889,(647.7323667:0.01666666667,677.7303485:0.01666666667):0.01388888889):0.01111111111):0.01071428571):0.01201298701):0.03517468806,(((642.7574757:0.01666666667,(566.7261732:0.01666666667,(548.751986:0.01666666667,556.7570749:0.01666666667):0):0):0.02083333333,(576.770412:0.01666666667,618.7445948:0.01666666667):0.02083333333):0.03735380117,((652.6642134:0.02777777778,(725.7169484:0.01666666667,(553.6070033:0.01666666667,665.6594672:0.01666666667):0):0.01111111111):0.04222222222,((772.673395:0.0375,(741.6568308:0.02777777778,(736.7115883:0.025,(630.6975626:0.01666666667,701.6982932:0.01666666667):0.008333333333):0.002777777778):0.009722222222):0.01916666667,((666.7238746:0.02777777778,(368.9098144:0.01666666667,(272.8886778:0.01666666667,320.8886779:0.01666666667):0):0.01111111111):0.02083333333,((603.7214003:0.01666666667,(491.7925141:0.01666666667,506.8034062:0.01666666667):0):0.02222222222,(669.7142371:0.01666666667,(583.7138441:0.01666666667,601.7244013:0.01666666667):0):0.02222222222):0.009722222222):0.008055555556):0.01333333333):0.00485380117):0.02471482628):0.02384407096):0.05345140233,(((((740.6719916:0.01666666667,792.6669188:0.01666666667):0.035,((526.6841409:0.01666666667,571.7181775:0.01666666667):0.01944444444,(743.7189637:0.025,(631.7029145:0.01666666667,697.6899863:0.01666666667):0.008333333333):0.01111111111):0.01555555556):0.0334981685,(((760.6634837:0.01666666667,790.6614722:0.01666666667):0.025,(682.7364293:0.025,(640.6894873:0.01666666667,658.6555967:0.01666666667):0.008333333333):0.01666666667):0.01791666667,((878.639555:0.025,(618.7430477:0.01666666667,836.8009496:0.01666666667):0.008333333333):0.025,((653.7035479:0.01666666667,680.7032072:0.01666666667):0.01944444444,(657.7314644:0.025,(578.6892647:0.01666666667,591.6970952:0.01666666667):0.008333333333):0.01111111111):0.01388888889):0.009583333333):0.02558150183):0.05176045219,((((637.6825393:0.01666666667,654.7090893:0.01666666667):0.025,((588.7172354:0.025,(428.7845642:0.01666666667,446.8189364:0.01666666667):0.008333333333):0.008333333333,(517.7689953:0.025,(466.7767352:0.01666666667,524.7458176:0.01666666667):0.008333333333):0.008333333333):0.008333333333):0.02337962963,(((389.8025692:0.01666666667,569.732561:0.01666666667):0.01666666667,(551.7219915:0.01666666667,637.7223816:0.01666666667):0.01666666667):0.025,((525.7382615:0.01666666667,583.7073469:0.01666666667):0.01944444444,(641.7188764:0.01666666667,(625.7417133:0.01666666667,638.7257355:0.01666666667):0):0.01944444444):0.02222222222):0.006712962963):0.03462690632,(((672.6893126:0.025,(499.7614116:0.01666666667,513.7406673:0.01666666667):0.008333333333):0.025,((485.8046316:0.01666666667,493.7733247:0.01666666667):0.01666666667,(507.7525964:0.01666666667,538.7168354:0.01666666667):0.01666666667):0.01666666667):0.02285714286,((568.7038942:0.01666666667,574.693327:0.01666666667):0.04166666667,(537.7692044:0.025,(429.8079662:0.01666666667,456.8188605:0.01666666667):0.008333333333):0.03333333333):0.01452380952):0.02681605976):0.03725208474):0.03803305872,(((((639.6865046:0.01666666667,663.6501288:0.01666666667):0.01666666667,((732.6927102:0.01666666667,(644.6766745:0.01666666667,724.7028823:0.01666666667):0):0.01111111111,(737.7107102:0.01666666667,750.6821551:0.01666666667):0.01111111111):0.005555555556):0.05952380952,((640.6947356:0.025,(289.5521676:0.01666666667,515.7454525:0.01666666667):0.008333333333):0.01944444444,(739.6842581:0.025,(658.7179694:0.01666666667,712.6607763:0.01666666667):0.008333333333):0.01944444444):0.04841269841):0.04276556777,(((689.402716:0.025,(559.1061575:0.01666666667,819.3201697:0.01666666667):0.008333333333):0.01944444444,((352.4112911:0.01666666667,601.3973675:0.01666666667):0.01666666667,(665.392293:0.01666666667,673.3821209:0.01666666667):0.01666666667):0.01111111111):0.05476190476,(((601.7089747:0.01666666667,603.7610184:0.01666666667):0.025,((377.814412:0.01666666667,535.7314229:0.01666666667):0.01666666667,(454.7463672:0.01666666667,479.7780104:0.01666666667):0.01666666667):0.008333333333):0.03222222222,(((635.7154185:0.01666666667,653.6815137:0.01666666667):0.025,((428.8093567:0.01666666667,778.7485133:0.01666666667):0.01666666667,(666.7212297:0.01666666667,712.6903235:0.01666666667):0.01666666667):0.008333333333):0.0212962963,((609.6811323:0.01666666667,609.7175218:0.01666666667):0.0369047619,((598.8137288:0.025,(520.7317467:0.01666666667,587.7627138:0.01666666667):0.008333333333):0.01527777778,((627.7154964:0.01666666667,674.7348595:0.01666666667):0.008333333333,(656.7242935:0.01666666667,685.7508505:0.01666666667):0.008333333333):0.01527777778):0.01329365079):0.009391534392):0.01092592593):0.02531746032):0.03641636142):0.03861777053,((((779.6687738:0.025,(652.7017075:0.01666666667,681.6918714:0.01666666667):0.008333333333):0.02777777778,((417.8234876:0.01666666667,453.7999962:0.01666666667):0.01666666667,(459.7799079:0.01666666667,523.7748577:0.01666666667):0.01666666667):0.01944444444):0.1145781119,((((654.6734619:0.025,(558.6047129:0.01666666667,686.6996793:0.01666666667):0.008333333333):0.01388888889,(820.6484368:0.025,(587.7217936:0.01666666667,690.7309751:0.01666666667):0.008333333333):0.01388888889):0.02904040404,((784.686766:0.025,(752.6908954:0.01666666667,753.7225244:0.01666666667):0.008333333333):0.03194444444,((634.7074363:0.025,(540.723736:0.01666666667,637.7070984:0.01666666667):0.008333333333):0.01944444444,((606.7098389:0.01666666667,656.7367138:0.01666666667):0.01388888889,(754.7258812:0.025,(597.7247556:0.01666666667,626.7149213:0.01666666667):0.008333333333):0.005555555556):0.01388888889):0.0125):0.01098484848):0.04028732705,((((548.7546017:0.01666666667,579.749173:0.01666666667):0.01666666667,(630.7270634:0.01666666667,720.7223616:0.01666666667):0.01666666667):0.025,((756.6747493:0.01666666667,787.6805622:0.01666666667):0.01944444444,(738.6853033:0.025,(664.684922:0.01666666667,666.6806205:0.01666666667):0.008333333333):0.01111111111):0.02222222222):0.0212962963,(((471.7585195:0.01666666667,523.7745266:0.01666666667):0.01666666667,(499.763289:0.01666666667,559.7480101:0.01666666667):0.01666666667):0.02916666667,((539.7664258:0.025,(287.5802766:0.01666666667,619.7327534:0.01666666667):0.008333333333):0.01611111111,((625.7585683:0.01666666667,(508.733723:0.01666666667,589.7221804:0.01666666667):0):0.01388888889,(560.7320126:0.01666666667,573.7398315:0.01666666667):0.01388888889):0.01055555556):0.02138888889):0.01712962963):0.02858699035):0.05913926974):0.006219185127,((((((810.6560635:0.025,(722.7255502:0.01666666667,792.6632557:0.01666666667):0.008333333333):0.01944444444,((543.8723844:0.01666666667,842.6636395:0.01666666667):0.01666666667,(762.6609285:0.01666666667,763.6561687:0.01666666667):0.01666666667):0.01111111111):0.04142857143,(((728.699714:0.01666666667,744.6946369:0.01666666667):0.01944444444,(695.7258383:0.025,(638.6680072:0.01666666667,674.6891333:0.01666666667):0.008333333333):0.01111111111):0.04222222222,((461.7896123:0.01666666667,496.7823175:0.01666666667):0.04166666667,((597.7550318:0.025,(545.7363091:0.01666666667,600.7546908:0.01666666667):0.008333333333):0.02166666667,(730.6976211:0.02916666667,(725.7187118:0.02777777778,(666.7292051:0.025,(638.7044267:0.01666666667,641.6975666:0.01666666667):0.008333333333):0.002777777778):0.001388888889):0.0175):0.01166666667):0.02):0.00753968254):0.04230880231,(((((418.7765683:0.01666666667,572.7701681:0.01666666667):0.01666666667,(569.7103204:0.01666666667,572.7337916:0.01666666667):0.01666666667):0.01388888889,((483.7701016:0.025,(389.8009859:0.01666666667,441.7959132:0.01666666667):0.008333333333):0.01388888889,(576.7570406:0.025,(464.7490347:0.01666666667,489.7806667:0.01666666667):0.008333333333):0.01388888889):0.008333333333):0.02916666667,((766.7028345:0.025,(728.7024286:0.01666666667,748.6922607:0.01666666667):0.008333333333):0.03981481481,((213.7150281:0.01666666667,718.6951288:0.01666666667):0.02738095238,(((520.7303474:0.01666666667,582.7307163:0.01666666667):0.008333333333,(544.7514505:0.01666666667,554.7357947:0.01666666667):0.008333333333):0.01111111111,(741.7154438:0.025,(611.7487005:0.01666666667,646.7620147:0.01666666667):0.008333333333):0.01111111111):0.007936507937):0.02076719577):0.01157407407):0.01813973064,((819.6522589:0.03333333333,(756.6760354:0.025,(586.6779987:0.01666666667,697.6848715:0.01666666667):0.008333333333):0.008333333333):0.05357142857,(((615.7015138:0.01666666667,615.7379037:0.01666666667):0.02083333333,(791.7124754:0.02777777778,(568.5916172:0.025,(344.9051705:0.01666666667,639.7015059:0.01666666667):0.008333333333):0.002777777778):0.009722222222):0.02291666667,((713.7426718:0.025,(499.725274:0.01666666667,580.6899142:0.01666666667):0.008333333333):0.01833333333,((601.756968:0.01666666667,(541.7246043:0.01666666667,556.7354999:0.01666666667):0):0.01388888889,(560.7304133:0.01666666667,589.7205717:0.01666666667):0.01388888889):0.01277777778):0.01708333333):0.02648809524):0.007623857624):0.03365319865):0.03205352367,((((726.7184532:0.02916666667,(709.6588968:0.02777777778,(639.7228165:0.01666666667,(611.7278976:0.01666666667,629.7020719:0.01666666667):0):0.01111111111):0.001388888889):0.03083333333,((668.7228531:0.01666666667,674.7122956:0.01666666667):0.01944444444,(559.714369:0.025,(363.6142817:0.01666666667,506.6877823:0.01666666667):0.008333333333):0.01111111111):0.02388888889):0.04862318841,((((236.8900587:0.01666666667,350.9217549:0.01666666667):0.01666666667,(378.904413:0.01666666667,432.8785991:0.01666666667):0.01666666667):0.01666666667,((360.8462349:0.01666666667,362.898261:0.01666666667):0.01666666667,(502.7683347:0.01666666667,508.7577789:0.01666666667):0.01666666667):0.01666666667):0.03777777778,(((662.739194:0.025,(642.7210584:0.01666666667,660.6871496:0.01666666667):0.008333333333):0.01944444444,(652.7058685:0.03333333333,(628.722783:0.02777777778,(621.6918145:0.01666666667,(590.7180437:0.01666666667,606.7224729:0.01666666667):0):0.01111111111):0.005555555556):0.01111111111):0.03025793651,((601.7022889:0.01666666667,646.7125198:0.01666666667):0.03166666667,((645.7520074:0.01666666667,(548.7356272:0.01666666667,620.7567545:0.01666666667):0):0.01944444444,(587.7227072:0.01666666667,627.7176318:0.01666666667):0.01944444444):0.01222222222):0.02636904762):0.01307539683):0.02084541063):0.03843644906,(((617.2295005:0.025,(561.2479052:0.01666666667,597.2244057:0.01666666667):0.008333333333):0.07401960784,((543.0064499:0.025,(408.9597878:0.01666666667,539.0227776:0.01666666667):0.008333333333):0.04325396825,(((329.9275011:0.025,(200.9450694:0.01666666667,276.9009153:0.01666666667):0.008333333333):0.025,((327.8543346:0.01666666667,432.933316:0.01666666667):0.01666666667,(358.8448911:0.01666666667,442.8296231:0.01666666667):0.01666666667):0.01666666667):0.01054421769,((357.8590639:0.01666666667,477.8802028:0.01666666667):0.035,((337.8420563:0.01666666667,379.798476:0.01666666667):0.01944444444,(396.9155559:0.025,(266.87031:0.01666666667,382.8998993:0.01666666667):0.008333333333):0.01111111111):0.01555555556):0.00887755102):0.007709750567):0.03076563959):0.03250554939,((((696.0458526:0.03333333333,(469.7975425:0.025,(431.800538:0.01666666667,467.8005372:0.01666666667):0.008333333333):0.008333333333):0.03,(((499.7903677:0.01666666667,537.7696258:0.01666666667):0.0125,(590.7792032:0.01666666667,671.7676607:0.01666666667):0.0125):0.01527777778,((554.7299328:0.01666666667,602.7510633:0.01666666667):0.01666666667,((380.822661:0.01666666667,390.7706163:0.01666666667):0.008333333333,(480.7659149:0.01666666667,526.7350153:0.01666666667):0.008333333333):0.008333333333):0.01111111111):0.01888888889):0.01880952381,(((353.813562:0.01666666667,493.7737556:0.01666666667):0.01666666667,(554.7723775:0.01666666667,594.7309014:0.01666666667):0.01666666667):0.03333333333,((622.7148856:0.01666666667,650.6734228:0.01666666667):0.025,((619.7277918:0.01666666667,620.7230491:0.01666666667):0.01388888889,(672.7179848:0.025,(594.7437858:0.01666666667,618.7437948:0.01666666667):0.008333333333):0.005555555556):0.01111111111):0.025):0.01547619048):0.0205,(((620.7594103:0.01666666667,652.7048088:0.01666666667):0.025,((533.7435782:0.01666666667,535.7116011:0.01666666667):0.008333333333,(555.7279284:0.01666666667,589.7697974:0.01666666667):0.008333333333):0.01666666667):0.05353535354,(((555.7272938:0.02777777778,(502.7740586:0.025,(460.7634979:0.01666666667,474.7665814:0.01666666667):0.008333333333):0.002777777778):0.02546296296,((707.7838476:0.02777777778,(584.7560534:0.025,(472.7480474:0.01666666667,490.8062322:0.01666666667):0.008333333333):0.002777777778):0.01972222222,((483.7295081:0.01666666667,560.756062:0.01666666667):0.01111111111,(684.7357067:0.01666666667,(581.7299006:0.01666666667,590.7302326:0.01666666667):0):0.01111111111):0.01972222222):0.005740740741):0.02824074074,((655.7460454:0.03333333333,(642.7745911:0.025,(601.7116626:0.01666666667,636.727655:0.01666666667):0.008333333333):0.008333333333):0.02666666667,((620.7150962:0.01666666667,646.7485141:0.01666666667):0.01944444444,(672.7042613:0.025,(590.6973374:0.01666666667,656.6998315:0.01666666667):0.008333333333):0.01111111111):0.02388888889):0.02148148148):0.01372053872):0.007440836941):0.02888230009):0.01553448024):0.01317570438):0.01259319337,(((((494.8512441:0.025,(339.8892684:0.01666666667,447.8505162:0.01666666667):0.008333333333):0.02277777778,((372.8701166:0.01666666667,376.8650272:0.01666666667):0.025,(437.8814115:0.025,(304.8677288:0.01666666667,345.8704676:0.01666666667):0.008333333333):0.01666666667):0.006111111111):0.03090811966,(((531.7317623:0.025,(379.8170787:0.01666666667,435.7705056:0.01666666667):0.008333333333):0.01111111111,((221.7439065:0.01666666667,421.7912443:0.01666666667):0.01666666667,(419.8119751:0.01666666667,561.7340782:0.01666666667):0.01666666667):0.002777777778):0.01428571429,((434.8228968:0.01666666667,449.8225635:0.01666666667):0.025,(511.8957333:0.03333333333,(410.8830895:0.025,(365.8378163:0.01666666667,366.8694444:0.01666666667):0.008333333333):0.008333333333):0.008333333333):0.00873015873):0.02828907204):0.06999135124,((((354.901223:0.01666666667,372.9117833:0.01666666667):0.01666666667,(363.8685254:0.01666666667,431.9311353:0.01666666667):0.01666666667):0.02222222222,((480.909108:0.01666666667,(370.8723315:0.01666666667,390.8621606:0.01666666667):0):0.02222222222,(412.9233046:0.025,(270.8450507:0.01666666667,322.8875813:0.01666666667):0.008333333333):0.01388888889):0.01666666667):0.03027777778,(((561.0521695:0.025,(322.843639:0.01666666667,370.8106177:0.01666666667):0.008333333333):0.01944444444,(308.8724263:0.03333333333,((255.8613156:0.01666666667,378.8698491:0.01666666667):0.008333333333,(294.8487047:0.01666666667,374.8749259:0.01666666667):0.008333333333):0.008333333333):0.01111111111):0.0359375,(((300.8658158:0.01666666667,337.8974263:0.01666666667):0.01666666667,(417.8542388:0.01666666667,426.8545734:0.01666666667):0.01666666667):0.03125,((548.8372099:0.025,(438.8004377:0.01666666667,509.8137383:0.01666666667):0.008333333333):0.02277777778,((428.7922703:0.01666666667,457.8188291:0.01666666667):0.01944444444,(620.8083577:0.025,(407.7919363:0.01666666667,435.7980788:0.01666666667):0.008333333333):0.01111111111):0.01166666667):0.01680555556):0.01579861111):0.005451388889):0.06284391534):0.02345481844,(((((614.6996307:0.025,(468.7872642:0.01666666667,484.7821847:0.01666666667):0.008333333333):0.025,(686.6890294:0.025,(547.7457741:0.01666666667,562.7328717:0.01666666667):0.008333333333):0.025):0.04722222222,(((376.849566:0.01666666667,379.8427092:0.01666666667):0.01666666667,(408.8328632:0.01666666667,409.840684:0.01666666667):0.01666666667):0.02333333333,((354.8587214:0.01666666667,394.8172475:0.01666666667):0.025,(497.796564:0.025,(381.8219891:0.01666666667,427.8274604:0.01666666667):0.008333333333):0.01666666667):0.015):0.04055555556):0.02851111111,((((254.8555764:0.01666666667,318.8352332:0.01666666667):0.01666666667,(578.7317247:0.01666666667,593.7188208:0.01666666667):0.01666666667):0.03333333333,((486.7800938:0.01666666667,489.7797625:0.01666666667):0.01666666667,(584.682095:0.01666666667,600.7133995:0.01666666667):0.01666666667):0.03333333333):0.03799019608,(((626.0603689:0.01666666667,650.0716085:0.01666666667):0.01666666667,(754.0614359:0.01666666667,768.0043253:0.01666666667):0.01666666667):0.05064102564,(((494.8154977:0.01666666667,(438.7892773:0.01666666667,452.7685503:0.01666666667):0):0.02361111111,(460.810037:0.02777777778,(527.7590187:0.01666666667,(415.8301393:0.01666666667,446.7943799:0.01666666667):0):0.01111111111):0.0125):0.02043650794,((785.0096897:0.025,(403.8044424:0.01666666667,514.8113176:0.01666666667):0.008333333333):0.025,(811.783471:0.025,(526.8129713:0.01666666667,730.8188369:0.01666666667):0.008333333333):0.025):0.01071428571):0.02326007326):0.02068250377):0.02107647059):0.04637853725,((((((319.8298333:0.01666666667,321.8818725:0.01666666667):0.01666666667,(397.8040065:0.01666666667,399.8560433:0.01666666667):0.01666666667):0.025,((440.9189928:0.01666666667,494.8097885:0.01666666667):0.01666666667,(510.9720983:0.01666666667,582.99323:0.01666666667):0.01666666667):0.025):0.06990740741,((403.7934532:0.02777777778,(396.8325801:0.01666666667,(377.8141952:0.01666666667,394.8169304:0.01666666667):0):0.01111111111):0.03138888889,((476.7893876:0.01666666667,572.7741422:0.01666666667):0.01944444444,(711.6904194:0.025,(600.7567852:0.01666666667,662.7207982:0.01666666667):0.008333333333):0.01111111111):0.02305555556):0.06907407407):0.03191721133,(((((510.899369:0.025,(336.8673639:0.01666666667,479.9256118:0.01666666667):0.008333333333):0.01944444444,((569.9573001:0.01666666667,689.9930397:0.01666666667):0.01666666667,(701.9784298:0.01666666667,802.0308512:0.01666666667):0.01666666667):0.01111111111):0.04365079365,(((612.8319909:0.025,(516.8048114:0.01666666667,597.8626525:0.01666666667):0.008333333333):0.025,((401.7626217:0.01666666667,404.8099065:0.01666666667):0.01666666667,(449.7659976:0.01666666667,571.7333842:0.01666666667):0.01666666667):0.01666666667):0.02820512821,(((498.7798581:0.025,(374.814585:0.01666666667,417.8329659:0.01666666667):0.008333333333):0.01527777778,((461.7659846:0.01666666667,487.7928608:0.01666666667):0.01666666667,(496.7819687:0.01666666667,554.7510472:0.01666666667):0.01666666667):0.006944444444):0.01567460317,((459.7631917:0.01666666667,495.7843222:0.01666666667):0.03333333333,((360.8227418:0.01666666667,405.8203967:0.01666666667):0.01666666667,(407.7796254:0.01666666667,424.8187433:0.01666666667):0.01666666667):0.01666666667):0.005952380952):0.02225274725):0.00989010989):0.02350970018,(((301.9349162:0.025,(265.9315394:0.01666666667,283.9243495:0.01666666667):0.008333333333):0.025,(614.7169395:0.025,(318.9039523:0.01666666667,374.8179449:0.01666666667):0.008333333333):0.025):0.05248538012,(((502.8974075:0.03333333333,(481.8251534:0.025,(369.8446389:0.01666666667,401.7989484:0.01666666667):0.008333333333):0.008333333333):0.01666666667,((251.8036624:0.01666666667,374.7993137:0.01666666667):0.01666666667,(378.8094881:0.01666666667,454.8255308:0.01666666667):0.01666666667):0.01666666667):0.02746212121,((386.805038:0.01666666667,562.8523797:0.01666666667):0.04907407407,((287.8873699:0.01666666667,309.871722:0.01666666667):0.03452380952,((412.8748451:0.01666666667,(310.8431455:0.01666666667,356.8486254:0.01666666667):0):0.01805555556,(406.956529:0.02777777778,(415.9221324:0.01666666667,(317.8853533:0.01666666667,341.8853562:0.01666666667):0):0.01111111111):0.006944444444):0.01646825397):0.01455026455):0.01172138047):0.0250232589):0.009119558155):0.02656813865,(((722.9378228:0.03333333333,(388.8572094:0.025,(332.8407109:0.01666666667,367.8540144:0.01666666667):0.008333333333):0.008333333333):0.01666666667,((428.7321866:0.01666666667,472.7947814:0.01666666667):0.01944444444,(569.7266022:0.025,(474.7628122:0.01666666667,489.7624835:0.01666666667):0.008333333333):0.01111111111):0.01388888889):0.06279461279,(((246.8676306:0.01666666667,317.8683653:0.01666666667):0.01666666667,(396.8676445:0.01666666667,402.8570766:0.01666666667):0.01666666667):0.03571428571,((650.9758248:0.025,(416.9196498:0.01666666667,506.9149376:0.01666666667):0.008333333333):0.025,((206.9637912:0.01666666667,228.9457218:0.01666666667):0.01666666667,(262.8777948:0.01666666667,340.8731076:0.01666666667):0.01666666667):0.01666666667):0.01904761905):0.04374699375):0.02537846413):0.02198487515):0.009888530345,(((((580.2017841:0.01666666667,(465.1748385:0.01666666667,491.1541033:0.01666666667):0):0.03611111111,((284.9030232:0.01666666667,300.8979365:0.01666666667):0.01666666667,(310.929915:0.01666666667,589.2272728:0.01666666667):0.01666666667):0.01944444444):0.0839569161,((((336.8335039:0.025,((304.8674797:0.01666666667,345.8702173:0.01666666667):0.008333333333,(327.8596484:0.01666666667,388.8760294:0.01666666667):0.008333333333):0):0.02277777778,((432.8328481:0.025,(342.8819924:0.01666666667,356.861248:0.01666666667):0.008333333333):0.008333333333,(640.9216502:0.025,(408.8481048:0.01666666667,422.8637456:0.01666666667):0.008333333333):0.008333333333):0.01444444444):0.0204040404,((250.9275516:0.025,(236.9119024:0.01666666667,238.9089104:0.01666666667):0.008333333333):0.02777777778,((419.8117563:0.01666666667,550.8713286:0.01666666667):0.025,(515.9055624:0.03333333333,(387.8977491:0.025,(254.8779995:0.01666666667,363.8977602:0.01666666667):0.008333333333):0.008333333333):0.008333333333):0.01111111111):0.0154040404):0.02854231975,(((500.8347022:0.025,(348.8269035:0.01666666667,401.7993094:0.01666666667):0.008333333333):0.02166666667,(673.0544778:0.02916666667,((374.8248048:0.01666666667,386.7884197:0.01666666667):0.008333333333,(421.801727:0.01666666667,434.8095515:0.01666666667):0.008333333333):0.004166666667):0.0175):0.04321428571,((406.9080456:0.04833333333,(((346.8236008:0.01666666667,360.8504861:0.01666666667):0.01388888889,(370.8712251:0.025,(326.8894555:0.01666666667,328.860658:0.01666666667):0.008333333333):0.005555555556):0.01211111111,((222.9503911:0.01666666667,334.8792831:0.01666666667):0.01944444444,(447.9422122:0.025,(328.9050937:0.01666666667,358.9156491:0.01666666667):0.008333333333):0.01111111111):0.006555555556):0.005666666667):0.0253030303,((453.0697683:0.03333333333,(395.1370605:0.025,(272.9911271:0.01666666667,(244.9962113:0.01666666667,(212.9700006:0.01666666667,230.9805704:0.01666666667):0):0):0.008333333333):0.008333333333):0.01666666667,((314.877191:0.01666666667,372.8826795:0.01666666667):0.01666666667,(344.9000298:0.01666666667,366.8819733:0.01666666667):0.01666666667):0.01666666667):0.02363636364):0.01624458874):0.00684318555):0.04001055595):0.02635281385,(((((470.7604174:0.01666666667,(448.7549424:0.01666666667,452.7862384:0.01666666667):0):0.03015873016,((523.7393633:0.025,(445.7651953:0.01666666667,503.7342687:0.01666666667):0.008333333333):0.01388888889,(572.7734683:0.02777777778,(542.7815567:0.01666666667,(478.7832643:0.01666666667,480.7625317:0.01666666667):0):0.01111111111):0.01111111111):0.007936507937):0.04341269841,(((560.7922311:0.025,(296.7077134:0.01666666667,377.8019413:0.01666666667):0.008333333333):0.02777777778,((674.7116279:0.025,(332.833325:0.01666666667,494.7816378:0.01666666667):0.008333333333):0.01388888889,(516.8057583:0.025,(477.7849659:0.01666666667,492.7846317:0.01666666667):0.008333333333):0.01388888889):0.01388888889):0.01944444444,(((356.8158892:0.01666666667,371.8155553:0.01666666667):0.01944444444,(396.8081239:0.025,(392.8859832:0.01666666667,420.8445122:0.01666666667):0.008333333333):0.01111111111):0.0276984127,((428.824444:0.01666666667,(399.8342822:0.01666666667,403.8291983:0.01666666667):0):0.02361111111,(621.7227122:0.02777777778,(587.7709757:0.025,(397.8103832:0.01666666667,463.8057022:0.01666666667):0.008333333333):0.002777777778):0.0125):0.02353174603):0.008412698413):0.01801587302):0.03021192467,((((478.8296711:0.01666666667,608.8562856:0.01666666667):0.02083333333,((392.8128337:0.01666666667,394.8085427:0.01666666667):0.008333333333,(411.8112882:0.01666666667,443.8375055:0.01666666667):0.008333333333):0.0125):0.02361111111,((496.7669664:0.025,(374.7995896:0.01666666667,398.8207106:0.01666666667):0.008333333333):0.02277777778,((375.8074088:0.01666666667,(332.8015981:0.01666666667,358.8284765:0.01666666667):0):0.01666666667,(360.8230054:0.01666666667,366.8699455:0.01666666667):0.01666666667):0.01444444444):0.01333333333):0.03540903541,(((444.7475529:0.01666666667,445.7791801:0.01666666667):0.01666666667,(508.8138826:0.01666666667,552.8764888:0.01666666667):0.01666666667):0.04861111111,(((491.7527791:0.01666666667,526.7454758:0.01666666667):0.01666666667,(527.7527767:0.01666666667,558.7585864:0.01666666667):0.01666666667):0.015,((487.8023147:0.01666666667,760.0163389:0.01666666667):0.01944444444,(859.7783174:0.025,(421.7917464:0.01666666667,473.7866769:0.01666666667):0.008333333333):0.01111111111):0.01222222222):0.03361111111):0.01457570208):0.02392987339):0.02727507587,((((784.7061063:0.025,(666.6794977:0.01666666667,777.6863659:0.01666666667):0.008333333333):0.02420634921,((565.7626586:0.025,(502.7544561:0.01666666667,515.7622738:0.01666666667):0.008333333333):0.01944444444,((601.7257234:0.01666666667,616.736625:0.01666666667):0.01666666667,(610.7260683:0.01666666667,632.7080153:0.01666666667):0.01666666667):0.01111111111):0.004761904762):0.02894179894,((771.6796983:0.01666666667,807.6797028:0.01666666667):0.04880952381,((667.3704152:0.025,(497.4534008:0.01666666667,579.5398866:0.01666666667):0.008333333333):0.01944444444,((682.6531437:0.01666666667,691.6898602:0.01666666667):0.01666666667,(723.6619409:0.01666666667,731.6517728:0.01666666667):0.01666666667):0.01111111111):0.02103174603):0.01267195767):0.06235082656,(((675.6753057:0.01666666667,675.711679:0.01666666667):0.008333333333,(689.6909429:0.01666666667,692.6906099:0.01666666667):0.008333333333):0.1042237443,(((((733.7049947:0.025,(686.6856334:0.01666666667,722.7067651:0.01666666667):0.008333333333):0.02420634921,((728.6953373:0.025,(528.7512587:0.01666666667,592.7309267:0.01666666667):0.008333333333):0.01111111111,((561.7363468:0.01666666667,575.7156216:0.01666666667):0.01666666667,(617.7261707:0.01666666667,658.728918:0.01666666667):0.01666666667):0.002777777778):0.0130952381):0.01791486291,(((649.6842708:0.01666666667,689.7155796:0.01666666667):0.01944444444,(672.7531208:0.025,(587.7367395:0.01666666667,643.7532367:0.01666666667):0.008333333333):0.01111111111):0.01722222222,((613.6978677:0.01666666667,737.6904121:0.01666666667):0.025,(751.6669955:0.02777777778,(765.7064619:0.01666666667,(720.6849901:0.01666666667,734.6642546:0.01666666667):0):0.01111111111):0.01388888889):0.01166666667):0.01378787879):0.02193774479,(((585.6934432:0.01666666667,630.7036746:0.01666666667):0.025,((265.6120246:0.01666666667,762.6955716:0.01666666667):0.01666666667,(597.723779:0.01666666667,600.7472538:0.01666666667):0.01666666667):0.008333333333):0.02777777778,((670.7175033:0.02777777778,(668.721811:0.01666666667,(644.7006883:0.01666666667,658.7163338:0.01666666667):0):0.01111111111):0.01805555556,((579.7013063:0.01666666667,665.7016988:0.01666666667):0.01666666667,(727.7045042:0.01666666667,749.6864466:0.01666666667):0.01666666667):0.0125):0.02361111111):0.01961451247):0.02987588018,(((686.038057:0.01666666667,816.0202594:0.01666666667):0.02916666667,(767.9939582:0.02777777778,(754.0562421:0.025,(650.9837157:0.01666666667,785.0204985:0.01666666667):0.008333333333):0.002777777778):0.01805555556):0.05607638889,((((479.761204:0.01666666667,551.7459486:0.01666666667):0.01944444444,(720.8054417:0.025,(604.7104864:0.01666666667,639.7031801:0.01666666667):0.008333333333):0.01111111111):0.02934343434,((513.7853066:0.01666666667,592.7438135:0.01666666667):0.03796296296,(((476.7979172:0.01666666667,479.7975891:0.01666666667):0.01666666667,(756.0303312:0.01666666667,(483.8163164:0.01666666667,491.7850141:0.01666666667):0):0.01666666667):0.005,((391.7755025:0.01666666667,452.774118:0.01666666667):0.01666666667,(526.8108815:0.01666666667,557.8530884:0.01666666667):0.01666666667):0.005):0.0162962963):0.01082491582):0.02276160038,(((673.6894573:0.025,(584.7145687:0.01666666667,615.7203741:0.01666666667):0.008333333333):0.01611111111,(538.77719:0.02916666667,((456.7717154:0.01666666667,472.8030067:0.01666666667):0.008333333333,(527.7724529:0.01666666667,541.7881002:0.01666666667):0.008333333333):0.004166666667):0.01194444444):0.03180555556,((863.9973233:0.03333333333,(654.7551453:0.025,(568.7547455:0.01666666667,595.7782293:0.01666666667):0.008333333333):0.008333333333):0.01666666667,((378.8070661:0.01666666667,408.8176263:0.01666666667):0.01666666667,(544.7628595:0.01666666667,569.7581086:0.01666666667):0.01666666667):0.01666666667):0.02291666667):0.01529947917):0.01369357639):0.01702511487):0.0102889072):0.01127523042):0.007226121076):0.01536241194):0.006468041856,((((((785.6742583:0.025,(610.4290047:0.01666666667,804.6688406:0.01666666667):0.008333333333):0.01388888889,(811.6710579:0.025,(689.696039:0.01666666667,731.6524677:0.01666666667):0.008333333333):0.01388888889):0.03782051282,(((396.9153391:0.01666666667,675.212692:0.01666666667):0.01666666667,(648.7236416:0.01666666667,709.7222532:0.01666666667):0.01666666667):0.01851851852,(((560.7109515:0.01666666667,561.7248289:0.01666666667):0.008333333333,(616.7007859:0.01666666667,657.7273382:0.01666666667):0.008333333333):0.02166666667,((566.7324356:0.01666666667,630.7637453:0.01666666667):0.01944444444,(427.780075:0.025,(212.6710487:0.01666666667,552.7293605:0.01666666667):0.008333333333):0.01111111111):0.01055555556):0.005185185185):0.02485754986):0.06179310456,((((478.8154589:0.01666666667,493.7848006:0.01666666667):0.01666666667,(511.7509083:0.01666666667,526.7743919:0.01666666667):0.01666666667):0.01666666667,((265.4667299:0.01666666667,435.4647643:0.01666666667):0.01944444444,(438.7756289:0.025,(391.8129838:0.01666666667,499.7742406:0.01666666667):0.008333333333):0.01111111111):0.01388888889):0.04756335283,(((597.7568797:0.025,(469.8000715:0.01666666667,511.7564942:0.01666666667):0.008333333333):0.01944444444,((423.7850693:0.01666666667,459.7850763:0.01666666667):0.01666666667,(458.7817296:0.01666666667,473.7688244:0.01666666667):0.01666666667):0.01111111111):0.04404761905,(((501.7535124:0.01666666667,644.8270113:0.01666666667):0.025,(530.8040772:0.025,(443.8044114:0.01666666667,487.7942471:0.01666666667):0.008333333333):0.01666666667):0.0269047619,((314.8289718:0.01666666667,344.8395388:0.01666666667):0.03166666667,((415.8368921:0.01666666667,422.8137214:0.01666666667):0.01388888889,(478.8763275:0.01666666667,(430.8188096:0.01666666667,434.8137297:0.01666666667):0):0.01388888889):0.01777777778):0.02023809524):0.01992063492):0.009071289334):0.04093915344):0.01849094018,(((((589.7129118:0.01666666667,(575.709844:0.01666666667,576.7050962:0.01666666667):0):0.02777777778,(647.7296158:0.025,(336.829892:0.01666666667,407.8306158:0.01666666667):0.008333333333):0.01944444444):0.03547008547,((499.7262232:0.02777777778,(454.8521019:0.01666666667,(386.7895072:0.01666666667,388.8051642:0.01666666667):0):0.01111111111):0.02962962963,((642.8837166:0.03333333333,(451.7744984:0.025,(317.7377153:0.01666666667,416.8061254:0.01666666667):0.008333333333):0.008333333333):0.01666666667,((506.7902099:0.01666666667,512.7782963:0.01666666667):0.01944444444,(628.8620176:0.025,(441.7775663:0.01666666667,447.7656513:0.01666666667):0.008333333333):0.01111111111):0.01388888889):0.007407407407):0.02250712251):0.02125506073,(((368.8749841:0.01666666667,422.8491698:0.01666666667):0.03055555556,((317.8395813:0.01666666667,399.812054:0.01666666667):0.01666666667,((375.8484449:0.01666666667,428.8208445:0.01666666667):0.0125,(443.8382691:0.01666666667,476.8419757:0.01666666667):0.0125):0.004166666667):0.01388888889):0.03457602339,(((650.7361373:0.025,(561.7136119:0.01666666667,590.703778:0.01666666667):0.008333333333):0.02277777778,((559.7269508:0.01666666667,574.7266248:0.01666666667):0.01944444444,(541.746726:0.025,(461.7899093:0.01666666667,509.8110395:0.01666666667):0.008333333333):0.01111111111):0.01166666667):0.01301767677,(((406.8216601:0.01666666667,700.6984374:0.01666666667):0.01666666667,(576.7422843:0.01666666667,674.7191858:0.01666666667):0.01666666667):0.01666666667,(((404.8096022:0.01666666667,482.8049059:0.01666666667):0.008333333333,(484.7759385:0.01666666667,484.8123136:0.01666666667):0.008333333333):0.01111111111,(606.7610662:0.025,(491.7368018:0.01666666667,540.7657659:0.01666666667):0.008333333333):0.01111111111):0.01388888889):0.01079545455):0.02100279107):0.01937134503):0.03762048402,((((694.6832274:0.01666666667,(620.6828377:0.01666666667,638.6934023:0.01666666667):0):0.02361111111,(673.7192822:0.02777777778,(679.7073797:0.01666666667,(582.7144904:0.01666666667,598.7189311:0.01666666667):0):0.01111111111):0.0125):0.02281746032,((804.6658744:0.025,(667.641698:0.01666666667,737.6835682:0.01666666667):0.008333333333):0.025,(737.7076627:0.025,(671.6494886:0.01666666667,738.6916823:0.01666666667):0.008333333333):0.025):0.0130952381):0.04036630037,(((646.6818783:0.01666666667,738.7080975:0.01666666667):0.025,((570.7352391:0.01666666667,600.745798:0.01666666667):0.01944444444,(733.7053659:0.025,(669.7104334:0.01666666667,679.6947912:0.01666666667):0.008333333333):0.01111111111):0.005555555556):0.03415750916,(((608.7272879:0.01666666667,626.6933846:0.01666666667):0.01944444444,(564.765762:0.025,(462.7881979:0.01666666667,496.7759233:0.01666666667):0.008333333333):0.01111111111):0.02347222222,((678.6842777:0.025,(384.8074954:0.01666666667,418.8493644:0.01666666667):0.008333333333):0.025,((681.6991844:0.01666666667,720.7464784:0.01666666667):0.01944444444,(702.7028869:0.025,(623.7114697:0.01666666667,684.7100895:0.01666666667):0.008333333333):0.01111111111):0.01388888889):0.009583333333):0.01624084249):0.02763736264):0.0353285362):0.01820337179):0.01174293403,((((((393.8574361:0.025,(332.8410514:0.01666666667,372.8723462:0.01666666667):0.008333333333):0.01527777778,(363.869105:0.02777777778,(408.8489946:0.01666666667,(333.8169653:0.01666666667,394.8333515:0.01666666667):0):0.01111111111):0.0125):0.01924603175,((529.8392107:0.025,(415.8673991:0.01666666667,433.877967:0.01666666667):0.008333333333):0.025,((366.8258526:0.01666666667,408.8364273:0.01666666667):0.01666666667,(398.8990739:0.01666666667,418.8055242:0.01666666667):0.01666666667):0.01666666667):0.009523809524):0.03452380952,(((319.9031398:0.01666666667,348.9296921:0.01666666667):0.01666666667,(405.951159:0.01666666667,571.0066494:0.01666666667):0.01666666667):0.04166666667,((512.7878591:0.025,(358.8654141:0.01666666667,428.8031198:0.01666666667):0.008333333333):0.03214285714,((353.8626667:0.025,(293.8956861:0.01666666667,323.852102:0.01666666667):0.008333333333):0.01944444444,((359.8285997:0.01666666667,360.8238559:0.01666666667):0.01666666667,(377.7947078:0.01666666667,435.8841922:0.01666666667):0.01666666667):0.01111111111):0.0126984127):0.01785714286):0.01904761905):0.02944139194,((((487.8015172:0.01666666667,(458.7987843:0.01666666667,472.7780395:0.01666666667):0):0.01944444444,(517.7548871:0.01666666667,524.7858586:0.01666666667):0.01944444444):0.02055555556,((386.8375485:0.01666666667,388.877015:0.01666666667):0.025,(560.0770324:0.025,(335.8630264:0.01666666667,348.8582778:0.01666666667):0.008333333333):0.01666666667):0.015):0.04802083333,((484.8079281:0.025,(312.87566:0.01666666667,344.8477366:0.01666666667):0.008333333333):0.07115384615,((731.6571605:0.025,(573.7227954:0.01666666667,619.7282698:0.01666666667):0.008333333333):0.03777777778,((594.0777471:0.025,(413.9263269:0.01666666667,658.0573991:0.01666666667):0.008333333333):0.02976190476,((415.7977843:0.025,(365.8337729:0.01666666667,369.8286891:0.01666666667):0.008333333333):0.01944444444,(614.7058494:0.03333333333,(341.8389469:0.025,(229.7211546:0.01666666667,359.8317599:0.01666666667):0.008333333333):0.008333333333):0.01111111111):0.01031746032):0.008015873016):0.03337606838):0.008533653846):0.01880151099):0.04464043624,((((((351.8427289:0.01666666667,438.8423891:0.01666666667):0.025,(500.8890658:0.025,(340.8852763:0.01666666667,392.9278108:0.01666666667):0.008333333333):0.01666666667):0.03214285714,((223.8752588:0.01666666667,337.8982049:0.01666666667):0.025,((348.8791258:0.01666666667,409.943132:0.01666666667):0.01388888889,(392.9403876:0.025,(300.8930526:0.01666666667,374.929825:0.01666666667):0.008333333333):0.005555555556):0.01111111111):0.03214285714):0.04470899471,(((411.8777948:0.025,(310.8665104:0.01666666667,405.8199336:0.01666666667):0.008333333333):0.01944444444,(485.8227866:0.025,(423.7860268:0.01666666667,459.7860185:0.01666666667):0.008333333333):0.01944444444):0.02962962963,(((469.0821421:0.025,(216.9095945:0.01666666667,290.9980131:0.01666666667):0.008333333333):0.01944444444,(474.8191496:0.025,(296.674835:0.01666666667,426.7980261:0.01666666667):0.008333333333):0.01944444444):0.01944444444,(((374.8141009:0.01666666667,387.798107:0.01666666667):0.01666666667,(416.83591:0.01666666667,469.8624913:0.01666666667):0.01666666667):0.01875,((377.8791529:0.01666666667,(317.8944164:0.01666666667,335.8685898:0.01666666667):0):0.02777777778,((206.800849:0.01666666667,276.8903349:0.01666666667):0.01388888889,(356.8689254:0.01666666667,(334.8634513:0.01666666667,352.8740073:0.01666666667):0):0.01388888889):0.01388888889):0.007638888889):0.01180555556):0.01018518519):0.04444444444):0.02255787037,((((816.6904114:0.025,(372.8783096:0.01666666667,470.8552152:0.01666666667):0.008333333333):0.025,((314.8784307:0.01666666667,316.8496263:0.01666666667):0.02083333333,(486.9310819:0.02777777778,(329.9282935:0.025,(276.893519:0.01666666667,294.8676898:0.01666666667):0.008333333333):0.002777777778):0.009722222222):0.0125):0.03356481481,((452.8329781:0.025,(381.8322534:0.01666666667,387.8216835:0.01666666667):0.008333333333):0.05192307692,(((441.7435005:0.01666666667,502.7962603:0.01666666667):0.01666666667,(481.8821291:0.01666666667,557.8537216:0.01666666667):0.01666666667):0.02592592593,(((438.7741518:0.01666666667,455.7768997:0.01666666667):0.008333333333,(491.7533984:0.01666666667,599.7146397:0.01666666667):0.008333333333):0.025,((201.7940193:0.01666666667,427.8529868:0.01666666667):0.01944444444,(379.8578508:0.01666666667,(275.8468952:0.01666666667,297.852368:0.01666666667):0):0.01944444444):0.01388888889):0.009259259259):0.01766381766):0.006641737892):0.04610791246,(((((765.6801276:0.01666666667,770.6954471:0.01666666667):0.025,((598.7202733:0.01666666667,723.6695712:0.01666666667):0.01666666667,(701.6852284:0.01666666667,799.6621182:0.01666666667):0.01666666667):0.008333333333):0.02333333333,(((417.7774989:0.025,(396.8036617:0.01666666667,441.7887336:0.01666666667):0.008333333333):0.00462962963,(457.8200269:0.025,(415.7730768:0.01666666667,446.7676588:0.01666666667):0.008333333333):0.00462962963):0.02037037037,((414.7697447:0.01666666667,440.7853877:0.01666666667):0.01666666667,(453.8109763:0.01666666667,508.8531768:0.01666666667):0.01666666667):0.01666666667):0.015):0.02041666667,(((349.8319215:0.01666666667,378.8584753:0.01666666667):0.01666666667,(402.8585046:0.01666666667,608.7966464:0.01666666667):0.01666666667):0.03888888889,((412.8751639:0.025,(309.8693549:0.01666666667,339.8257822:0.01666666667):0.008333333333):0.01944444444,(423.8019744:0.025,(381.8152278:0.01666666667,426.8254488:0.01666666667):0.008333333333):0.01944444444):0.02777777778):0.01319444444):0.02437555261,(((757.6320159:0.025,(722.6061414:0.01666666667,768.6480034:0.01666666667):0.008333333333):0.035,((718.0343567:0.01666666667,726.0241927:0.01666666667):0.01944444444,(488.7785627:0.025,(457.7839698:0.01666666667,505.8051024:0.01666666667):0.008333333333):0.01111111111):0.02388888889):0.03107142857,((366.9220363:0.01666666667,384.8881414:0.01666666667):0.06184210526,(((430.7799553:0.01666666667,445.7796126:0.01666666667):0.025,((597.8507758:0.025,(499.7776109:0.01666666667,501.774617:0.01666666667):0.008333333333):0.009722222222,(435.8256022:0.02777777778,(554.793311:0.01666666667,(408.7354019:0.01666666667,488.7980033:0.01666666667):0):0.01111111111):0.006944444444):0.006944444444):0.02333333333,(((391.7856701:0.01666666667,399.7907541:0.01666666667):0.01666666667,(405.8125496:0.01666666667,446.8152844:0.01666666667):0.01666666667):0.01111111111,((500.8343979:0.01666666667,(410.791462:0.01666666667,455.8129263:0.01666666667):0):0.02222222222,(396.8598376:0.025,(389.8023671:0.01666666667,406.8077934:0.01666666667):0.008333333333):0.01388888889):0.005555555556):0.02055555556):0.01350877193):0.01256265664):0.0187207907):0.019880508):0.01140366162):0.02667323403,(((((602.7649835:0.025,(582.7201346:0.01666666667,600.712949:0.01666666667):0.008333333333):0.03680555556,((844.6827139:0.025,(641.7227825:0.01666666667,766.6720824:0.01666666667):0.008333333333):0.02277777778,((618.7311741:0.01666666667,752.7291929:0.01666666667):0.01944444444,(546.7877196:0.025,(532.7356938:0.01666666667,546.7387637:0.01666666667):0.008333333333):0.01111111111):0.01166666667):0.01402777778):0.05738636364,(((712.6888379:0.02222222222,(670.7324071:0.01666666667,(628.7218389:0.01666666667,648.7269259:0.01666666667):0):0.005555555556):0.02777777778,((455.773108:0.01666666667,519.7527757:0.01666666667):0.01944444444,(648.7351708:0.025,(530.7449476:0.01666666667,542.7449427:0.01666666667):0.008333333333):0.01111111111):0.01388888889):0.03148148148,((713.6694707:0.025,(660.7140426:0.01666666667,677.6929733:0.01666666667):0.008333333333):0.02777777778,((629.6817554:0.01666666667,643.7086293:0.01666666667):0.01666666667,(664.6885253:0.02222222222,(630.7008061:0.01666666667,(582.7160613:0.01666666667,584.6953267:0.01666666667):0):0.005555555556):0.01111111111):0.01944444444):0.0287037037):0.03771043771):0.04556307173,(((((305.0663744:0.01666666667,358.9571698:0.01666666667):0.025,((233.8755059:0.01666666667,288.9177088:0.01666666667):0.01666666667,(310.8996486:0.01666666667,328.8924605:0.01666666667):0.01666666667):0.008333333333):0.03253968254,((334.8337083:0.01666666667,380.8391873:0.01666666667):0.025,((292.8830327:0.01666666667,307.9065092:0.01666666667):0.01944444444,(468.9280067:0.025,(292.7139888:0.01666666667,492.891622:0.01666666667):0.008333333333):0.01111111111):0.005555555556):0.03253968254):0.04130233566,(((412.8313025:0.025,((312.8152493:0.01666666667,332.8414553:0.01666666667):0.008333333333,(352.7737837:0.01666666667,368.8414723:0.01666666667):0.008333333333):0):0.02712121212,(((452.8027254:0.01666666667,456.834021:0.01666666667):0.01458333333,(385.8220579:0.02777777778,(504.8704065:0.01666666667,(346.8125055:0.01666666667,408.84928:0.01666666667):0):0.01111111111):0.003472222222):0.01152777778,((314.8291846:0.01666666667,330.8717238:0.01666666667):0.01944444444,(396.8306251:0.025,(385.7969032:0.01666666667,394.8336248:0.01666666667):0.008333333333):0.01111111111):0.006666666667):0.009343434343):0.03037878788,((392.8560442:0.025,(258.7981334:0.01666666667,378.8304928:0.01666666667):0.008333333333):0.03333333333,(((257.8648693:0.01666666667,286.8550338:0.01666666667):0.01944444444,(550.88541:0.01666666667,(408.8224103:0.01666666667,448.8537178:0.01666666667):0):0.01944444444):0.01626984127,((363.8989071:0.01666666667,563.8628799:0.01666666667):0.025,((558.893852:0.01666666667,(384.8410253:0.01666666667,470.8414224:0.01666666667):0):0.01388888889,(540.8707043:0.01666666667,559.8890973:0.01666666667):0.01388888889):0.01111111111):0.01071428571):0.005952380952):0.02416666667):0.03300868486):0.03982547869,(((((509.7440819:0.025,(472.7852237:0.01666666667,517.7703018:0.01666666667):0.008333333333):0.01944444444,((330.8631368:0.01666666667,388.8798536:0.01666666667):0.02083333333,(347.8169023:0.02222222222,(385.7961745:0.01666666667,(228.7586568:0.01666666667,357.8376452:0.01666666667):0):0.005555555556):0.01527777778):0.006944444444):0.02407407407,((458.931389:0.025,(349.8786187:0.01666666667,398.9075663:0.01666666667):0.008333333333):0.02222222222,((323.8564022:0.01666666667,338.8560781:0.01666666667):0.025,((302.8898857:0.01666666667,522.8833827:0.01666666667):0.01666666667,(384.8849334:0.01666666667,402.8510285:0.01666666667):0.01666666667):0.008333333333):0.005555555556):0.0212962963):0.05354938272,(((546.939565:0.025,(418.9422148:0.01666666667,766.0053089:0.01666666667):0.008333333333):0.02833333333,((302.8502302:0.01666666667,432.8324202:0.01666666667):0.025,(344.9054097:0.025,(238.8788166:0.01666666667,284.9206839:0.01666666667):0.008333333333):0.01666666667):0.01166666667):0.04041666667,(((333.9074786:0.02777777778,(306.9152381:0.025,(203.8155142:0.01666666667,331.9104852:0.01666666667):0.008333333333):0.002777777778):0.01972222222,((338.8448812:0.01666666667,372.8656096:0.01666666667):0.01111111111,(333.84213:0.025,(266.9279143:0.01666666667,336.8656087:0.01666666667):0.008333333333):0.002777777778):0.01972222222):0.03292328042,((640.0854526:0.025,(484.0432017:0.01666666667,572.0956255:0.01666666667):0.008333333333):0.03333333333,((559.0639898:0.01666666667,668.0837361:0.01666666667):0.01666666667,(604.0775853:0.01666666667,626.0619267:0.01666666667):0.01666666667):0.025):0.02208994709):0.01332671958):0.02831790123):0.02481091439,(((((525.7389334:0.01666666667,591.7259931:0.01666666667):0.01944444444,(636.7327789:0.025,(507.7521831:0.01666666667,512.7675012:0.01666666667):0.008333333333):0.01111111111):0.03055555556,((548.7805594:0.025,(436.8089559:0.01666666667,472.8089606:0.01666666667):0.008333333333):0.01944444444,((467.8048648:0.01666666667,478.7970493:0.01666666667):0.01666666667,(508.8076209:0.01666666667,511.7596732:0.01666666667):0.01666666667):0.01111111111):0.02222222222):0.03268518519,(((448.7880168:0.01666666667,494.7571091:0.01666666667):0.02777777778,((598.8772267:0.025,(374.8543358:0.01666666667,455.8189859:0.01666666667):0.008333333333):0.008333333333,(701.6634553:0.025,(441.7669502:0.01666666667,486.8009891:0.01666666667):0.008333333333):0.008333333333):0.01111111111):0.03561507937,((524.7529273:0.025,(444.7518609:0.01666666667,500.7893086:0.01666666667):0.008333333333):0.025,((471.8355574:0.01666666667,488.814486:0.01666666667):0.01666666667,(531.7600914:0.01666666667,546.7835611:0.01666666667):0.01666666667):0.01666666667):0.03005952381):0.01929232804):0.02829765913,(((((414.7965779:0.01666666667,428.7758421:0.01666666667):0.025,(524.7850907:0.025,(442.8126217:0.01666666667,452.8333494:0.01666666667):0.008333333333):0.01666666667):0.02357142857,((765.0431324:0.025,(434.8236516:0.01666666667,452.7978219:0.01666666667):0.008333333333):0.03194444444,(596.7495633:0.02777777778,(574.8096577:0.025,(550.7288449:0.01666666667,606.7550506:0.01666666667):0.008333333333):0.002777777778):0.02916666667):0.008293650794):0.02642857143,(((556.7368882:0.025,(464.8068563:0.01666666667,520.7602803:0.01666666667):0.008333333333):0.0287037037,((758.021199:0.025,(439.801709:0.01666666667,449.7860524:0.01666666667):0.008333333333):0.01851851852,(539.757872:0.03333333333,((412.7602948:0.01666666667,467.817742:0.01666666667):0.008333333333,(475.786445:0.01666666667,(435.7915291:0.01666666667,450.7911863:0.01666666667):0):0.008333333333):0.008333333333):0.01018518519):0.01018518519):0.01226851852,(((662.7425972:0.01666666667,(548.7472856:0.01666666667,572.7109006:0.01666666667):0):0.02361111111,((366.8091402:0.01666666667,430.7887904:0.01666666667):0.008333333333,(514.8099298:0.01666666667,610.8674377:0.01666666667):0.008333333333):0.01527777778):0.01543650794,((404.7996284:0.01666666667,480.7554826:0.01666666667):0.025,(705.6710455:0.025,(445.7745382:0.01666666667,549.8371367:0.01666666667):0.008333333333):0.01666666667):0.01404761905):0.01025793651):0.02569444444):0.01860885276,((855.6708675:0.025,(701.6806774:0.01666666667,757.6340946:0.01666666667):0.008333333333):0.07149122807,((((443.7935587:0.01666666667,445.7892557:0.01666666667):0.02916666667,(694.0748796:0.02777777778,(656.040598:0.025,(509.804144:0.01666666667,704.0439721:0.01666666667):0.008333333333):0.002777777778):0.01805555556):0.01388888889,((600.7310849:0.025,(420.8010809:0.01666666667,456.777585:0.01666666667):0.008333333333):0.025,((496.7725133:0.01666666667,504.7987259:0.01666666667):0.025,(420.7928711:0.025,(386.8084911:0.01666666667,450.8034326:0.01666666667):0.008333333333):0.01666666667):0.008333333333):0.009722222222):0.0183531746,(((686.6922338:0.025,(235.7227036:0.01666666667,514.8017094:0.01666666667):0.008333333333):0.01833333333,((506.775493:0.01666666667,638.8442493:0.01666666667):0.01944444444,(335.8632412:0.025,(314.8765523:0.01666666667,336.8584852:0.01666666667):0.008333333333):0.01111111111):0.007222222222):0.018515625,(((568.7272378:0.01666666667,673.7520641:0.01666666667):0.01944444444,(694.7381747:0.025,(524.767434:0.01666666667,540.7445829:0.01666666667):0.008333333333):0.01111111111):0.0147979798,(((438.8034004:0.01666666667,470.7754821:0.01666666667):0.008333333333,(478.7653102:0.01666666667,486.7340029:0.01666666667):0.008333333333):0.01369047619,((425.8081686:0.01666666667,(377.8234239:0.01666666667,422.8085016:0.01666666667):0):0.01944444444,(554.7636111:0.02777777778,(544.7758845:0.01666666667,(488.7860539:0.01666666667,496.791143:0.01666666667):0):0.01111111111):0.008333333333):0.002579365079):0.01221861472):0.01093986742):0.01622643849):0.01841583124):0.01378429135):0.01737399156):0.01922930465):0.008455347925):0.009420827372):0.00235446248,((((((668.6887076:0.02777777778,(634.7067491:0.025,(570.711807:0.01666666667,570.735613:0.01666666667):0.008333333333):0.002777777778):0.03194444444,((674.7492561:0.025,(524.7076681:0.01666666667,567.7134813:0.01666666667):0.008333333333):0.01388888889,(796.6464727:0.025,(572.7076617:0.01666666667,589.6865938:0.01666666667):0.008333333333):0.01388888889):0.02083333333):0.03617521368,((831.6653592:0.025,(708.6833037:0.01666666667,718.6887935:0.01666666667):0.008333333333):0.045,(((625.7342119:0.025,(572.7188894:0.01666666667,626.7294568:0.01666666667):0.008333333333):0.008333333333,(638.6930765:0.025,(625.7454374:0.01666666667,639.6883187:0.01666666667):0.008333333333):0.008333333333):0.01666666667,((512.7613795:0.01666666667,536.782506:0.01666666667):0.01666666667,(646.7195637:0.01666666667,648.7114028:0.01666666667):0.01666666667):0.01666666667):0.02):0.0258974359):0.03600999748,(((498.9519717:0.02777777778,(384.8838831:0.01666666667,(339.82603:0.01666666667,370.8682261:0.01666666667):0):0.01111111111):0.02222222222,(564.7124592:0.02777777778,(578.7644965:0.01666666667,(509.7430411:0.01666666667,551.7648381:0.01666666667):0):0.01111111111):0.02222222222):0.05307971014,(((653.6896139:0.01666666667,677.725996:0.01666666667):0.03888888889,((627.7069629:0.01666666667,689.69479:0.01666666667):0.025,((535.7501536:0.01666666667,597.7505345:0.01666666667):0.01666666667,(602.7559586:0.01666666667,626.7770811:0.01666666667):0.01666666667):0.008333333333):0.01388888889):0.03416666667,((((491.7866086:0.01666666667,497.7760496:0.01666666667):0.008333333333,(523.7764372:0.01666666667,547.7764399:0.01666666667):0.008333333333):0.02083333333,((417.7987792:0.01666666667,435.8093411:0.01666666667):0.01666666667,(446.7889513:0.01666666667,476.7453831:0.01666666667):0.01666666667):0.0125):0.03482142857,((507.7511783:0.025,(433.7507944:0.01666666667,472.7980879:0.01666666667):0.008333333333):0.03333333333,((503.7705887:0.01666666667,509.7447778:0.01666666667):0.01666666667,(518.7671912:0.01666666667,534.7443423:0.01666666667):0.01666666667):0.025):0.02232142857):0.009067460317):0.01335748792):0.02882772324):0.02630328876,((((353.9044571:0.01666666667,406.9561533:0.01666666667):0.01666666667,((297.8782356:0.01666666667,324.9255171:0.01666666667):0.01666666667,(306.8421911:0.01666666667,350.9047865:0.01666666667):0.01666666667):0):0.03958333333,((420.853261:0.02777777778,(457.9308532:0.01666666667,(309.8572945:0.01666666667,314.8726071:0.01666666667):0):0.01111111111):0.03472222222,(398.8661779:0.02777777778,(389.8321522:0.025,(308.9038917:0.01666666667,404.8556188:0.01666666667):0.008333333333):0.002777777778):0.03472222222):0.01041666667):0.07125721501,((((((280.5648332:0.01666666667,574.7380423:0.01666666667):0.01666666667,(588.7350709:0.01666666667,604.7122207:0.01666666667):0.01666666667):0.02,((637.7302974:0.01666666667,701.7285927:0.01666666667):0.01944444444,(882.7508324:0.025,(737.7133323:0.01666666667,867.63079:0.01666666667):0.008333333333):0.01111111111):0.01722222222):0.03168350168,(((666.6522331:0.025,(599.7173534:0.01666666667,675.6889529:0.01666666667):0.008333333333):0.01277777778,((663.7127627:0.01666666667,(632.7069442:0.01666666667,657.7385745:0.01666666667):0):0.01666666667,(639.6889613:0.01666666667,664.7205915:0.01666666667):0.01666666667):0.004444444444):0.03186507937,(((561.7106364:0.01666666667,580.7052154:0.01666666667):0.01666666667,(597.7079527:0.01666666667,729.7138272:0.01666666667):0.01666666667):0.02,((610.7460903:0.02777777778,(597.7508533:0.025,(516.737254:0.01666666667,625.7569966:0.01666666667):0.008333333333):0.002777777778):0.01527777778,(626.7760646:0.03,(588.7280578:0.02916666667,((549.7382876:0.01666666667,566.7436987:0.01666666667):0.008333333333,(550.7487827:0.01666666667,728.6920211:0.01666666667):0.008333333333):0.004166666667):0.0008333333333):0.01305555556):0.01027777778):0.01630952381):0.01537397787):0.02484948291,((((377.8009205:0.01666666667,408.7955094:0.01666666667):0.01666666667,(390.8213337:0.01666666667,435.8315558:0.01666666667):0.01666666667):0.0369047619,((528.7598041:0.01666666667,(490.7805406:0.01666666667,498.785617:0.01666666667):0):0.02777777778,((229.5223192:0.01666666667,515.7519854:0.01666666667):0.01666666667,(449.7930757:0.01666666667,499.7934607:0.01666666667):0.01666666667):0.01111111111):0.02579365079):0.02311854812,(((867.9998539:0.02777777778,(726.033236:0.025,(427.8269728:0.01666666667,690.0566281:0.01666666667):0.008333333333):0.002777777778):0.01805555556,((239.8775353:0.01666666667,301.8415414:0.01666666667):0.01666666667,(322.8782669:0.01666666667,336.8939157:0.01666666667):0.01666666667):0.0125):0.03449074074,(((647.7287919:0.01666666667,(577.7233114:0.01666666667,645.7495349:0.01666666667):0):0.01666666667,(602.6947484:0.025,(585.7097617:0.01666666667,586.7175895:0.01666666667):0.008333333333):0.008333333333):0.02638888889,((629.7043125:0.02777777778,(643.7073816:0.01666666667,(612.7128103:0.01666666667,615.712473:0.01666666667):0):0.01111111111):0.02013888889,((497.7509278:0.01666666667,515.7437429:0.01666666667):0.01944444444,((566.7393737:0.01666666667,581.7390469:0.01666666667):0.01666666667,(527.7437296:0.02222222222,(535.7699429:0.01666666667,(483.7539278:0.01666666667,533.7543017:0.01666666667):0):0.005555555556):0.01111111111):0.002777777778):0.01180555556):0.01180555556):0.02060185185):0.01303256928):0.01650967457):0.02512142717,(((((538.7497084:0.025,(351.8425169:0.01666666667,396.827598:0.01666666667):0.008333333333):0.01388888889,((299.8558477:0.01666666667,316.8612656:0.01666666667):0.01666666667,(407.8170961:0.01666666667,417.8378354:0.01666666667):0.01666666667):0.005555555556):0.02830687831,(((367.8248489:0.01666666667,427.8095694:0.01666666667):0.01666666667,(774.0451162:0.01666666667,786.0087253:0.01666666667):0.01666666667):0.01666666667,((242.990128:0.01666666667,264.9744708:0.01666666667):0.01944444444,(508.7711603:0.025,(269.7346981:0.01666666667,523.7708272:0.01666666667):0.008333333333):0.01111111111):0.01388888889):0.0171957672):0.01281415344,(((571.7204515:0.01666666667,590.7150404:0.01666666667):0.01666666667,(605.7081764:0.01666666667,636.713995:0.01666666667):0.01666666667):0.03823529412,(((501.7483655:0.02777777778,(612.7552493:0.01666666667,(501.7357924:0.01666666667,598.7521727:0.01666666667):0):0.01111111111):0.0125,((655.7862062:0.025,(505.7333852:0.01666666667,556.7806774:0.01666666667):0.008333333333):0.01018518519,(657.7291228:0.025,(540.7228784:0.01666666667,571.728702:0.01666666667):0.008333333333):0.01018518519):0.005092592593):0.0171031746,((608.0879324:0.01666666667,666.0570071:0.01666666667):0.025,((523.752203:0.01666666667,538.7994963:0.01666666667):0.01944444444,(718.8434651:0.025,(371.7647447:0.01666666667,423.832436:0.01666666667):0.008333333333):0.01111111111):0.005555555556):0.01571428571):0.01418767507):0.008441293184):0.03393735998,(((668.6696536:0.01666666667,764.6907756:0.01666666667):0.02777777778,((650.6941198:0.01666666667,666.6712828:0.01666666667):0.025,((609.7230487:0.01666666667,644.739039:0.01666666667):0.01666666667,(699.6828533:0.01666666667,784.6992322:0.01666666667):0.01666666667):0.008333333333):0.002777777778):0.04700292398,(((317.8681898:0.01666666667,345.8508361:0.01666666667):0.01666666667,(336.8505002:0.01666666667,374.8661516:0.01666666667):0.01666666667):0.03888888889,(((378.8100774:0.01666666667,424.7791718:0.01666666667):0.01944444444,(438.8312272:0.025,(362.8693275:0.01666666667,444.8417861:0.01666666667):0.008333333333):0.01111111111):0.02888888889,(((470.8509077:0.01666666667,(425.8294426:0.01666666667,468.8114525:0.01666666667):0):0.01944444444,(437.7917424:0.01666666667,556.8513275:0.01666666667):0.01944444444):0.02055555556,((331.8392413:0.01666666667,447.8501974:0.01666666667):0.01944444444,(454.8018567:0.025,(219.7351673:0.01666666667,407.7825026:0.01666666667):0.008333333333):0.01111111111):0.02055555556):0.008333333333):0.007222222222):0.0192251462):0.02249991219):0.02104046448):0.009186136576):0.01403684046):0.008630732878,(((((((483.7704544:0.01666666667,598.8126482:0.01666666667):0.01666666667,(737.806593:0.01666666667,886.8542806:0.01666666667):0.01666666667):0.01666666667,((609.7354271:0.01666666667,610.7432621:0.01666666667):0.01666666667,(663.715664:0.01666666667,689.742542:0.01666666667):0.01666666667):0.01666666667):0.02333333333,((783.6812567:0.025,(688.7174471:0.01666666667,697.7177819:0.01666666667):0.008333333333):0.03928571429,((441.7973085:0.01666666667,456.8207799:0.01666666667):0.035,((545.7245773:0.01666666667,593.7279469:0.01666666667):0.01944444444,(527.7884844:0.025,(510.7619386:0.01666666667,523.7697709:0.01666666667):0.008333333333):0.01111111111):0.01555555556):0.01261904762):0.009047619048):0.06415881984,((((405.8184516:0.025,(392.8231874:0.01666666667,423.8653924:0.01666666667):0.008333333333):0.025,((348.8459364:0.025,(316.868686:0.01666666667,363.8694065:0.01666666667):0.008333333333):0.008333333333,(510.901434:0.025,(375.833012:0.01666666667,376.8282688:0.01666666667):0.008333333333):0.008333333333):0.01666666667):0.02329434698,(((416.7993732:0.01666666667,417.8132553:0.01666666667):0.03125,(738.7089363:0.04285714286,(372.8757844:0.03333333333,((411.8628792:0.01666666667,417.8370598:0.01666666667):0.01041666667,((265.849596:0.01666666667,378.8261556:0.01666666667):0.008333333333,(298.8598304:0.01666666667,421.8683541:0.01666666667):0.008333333333):0.002083333333):0.00625):0.009523809524):0.00505952381):0.02467592593,((468.7591081:0.02777777778,(432.8788652:0.025,(310.8420839:0.01666666667,322.878477:0.01666666667):0.008333333333):0.002777777778):0.02472222222,((384.8520086:0.01666666667,(364.8469235:0.01666666667,374.8312687:0.01666666667):0):0.01944444444,(489.7962065:0.01666666667,511.8016919:0.01666666667):0.01944444444):0.01638888889):0.02009259259):0.000701754386):0.0381303842,(((720.0320603:0.025,(452.7870861:0.01666666667,479.7867484:0.01666666667):0.008333333333):0.03333333333,((487.7502013:0.01666666667,488.7640862:0.01666666667):0.01666666667,(489.7719161:0.01666666667,660.839508:0.01666666667):0.01666666667):0.025):0.03878968254,(((318.9088292:0.01666666667,356.8880929:0.01666666667):0.03541666667,((558.7622235:0.025,(554.748684:0.01666666667,557.7483536:0.01666666667):0.008333333333):0.01611111111,((639.7208139:0.01666666667,666.7442843:0.01666666667):0.01666666667,(570.7561771:0.025,(356.6513004:0.01666666667,618.7231561:0.01666666667):0.008333333333):0.008333333333):0.007777777778):0.01097222222):0.02232142857,(((684.7337546:0.02777777778,(602.6918778:0.01666666667,(520.7194047:0.01666666667,523.7428793:0.01666666667):0):0.01111111111):0.005555555556,(586.7064796:0.03333333333,(532.7557973:0.01666666667,564.7820033:0.01666666667):0.01666666667):6.938893904e-18):0.02108843537,((602.729555:0.01666666667,674.7143062:0.01666666667):0.02833333333,((556.7405492:0.01666666667,606.7562011:0.01666666667):0.01388888889,(612.7667754:0.025,(496.7921809:0.01666666667,544.776929:0.01666666667):0.008333333333):0.005555555556):0.01444444444):0.009421768707):0.0199829932):0.02271825397):0.01430171531):0.02606742199):0.01333788636,(((((518.7197302:0.01666666667,577.7568378:0.01666666667):0.01666666667,(610.7605438:0.01666666667,832.7738206:0.01666666667):0.01666666667):0.06494252874,((749.6851924:0.025,(592.6715061:0.01666666667,725.7215815:0.01666666667):0.008333333333):0.06944444444,((((529.7663486:0.025,(440.7662875:0.01666666667,459.7846746:0.01666666667):0.008333333333):0.01944444444,(639.7211609:0.025,(529.7568373:0.01666666667,626.7497111:0.01666666667):0.008333333333):0.01944444444):0.01555555556,((620.6936856:0.025,(550.7559796:0.01666666667,590.6675138:0.01666666667):0.008333333333):0.02182539683,((509.789101:0.025,(420.8098449:0.01666666667,515.7632777:0.01666666667):0.008333333333):0.01111111111,((483.7258221:0.01666666667,502.7680275:0.01666666667):0.01666666667,(600.7320414:0.01666666667,681.8262674:0.01666666667):0.01666666667):0.002777777778):0.01071428571):0.01317460317):0.020625,((697.6802724:0.025,(664.6588074:0.01666666667,680.7013432:0.01666666667):0.008333333333):0.03611111111,((626.7173429:0.025,(501.768049:0.01666666667,519.7608634:0.01666666667):0.008333333333):0.01527777778,(454.8463273:0.02777777778,(381.8259358:0.025,(355.7990504:0.01666666667,374.79363:0.01666666667):0.008333333333):0.002777777778):0.0125):0.02083333333):0.01951388889):0.01381944444):0.003831417625):0.02244924616,(((337.9452835:0.01666666667,(305.9190674:0.01666666667,319.9347091:0.01666666667):0):0.01388888889,(362.9405334:0.01666666667,448.9409508:0.01666666667):0.01388888889):0.08118357488,((((335.9178155:0.01666666667,375.8293531:0.01666666667):0.01666666667,(425.8562277:0.01666666667,495.7939318:0.01666666667):0.01666666667):0.0212962963,(((548.7476883:0.01666666667,551.7473579:0.01666666667):0.008333333333,(552.7313718:0.01666666667,565.7266116:0.01666666667):0.008333333333):0.02166666667,((488.76296:0.01666666667,(392.8017059:0.01666666667,408.8061375:0.01666666667):0):0.01944444444,(521.7731948:0.01666666667,546.768437:0.01666666667):0.01944444444):0.01055555556):0.007962962963):0.02434472934,(((420.8204327:0.01666666667,449.8231674:0.01666666667):0.01666666667,(725.9745944:0.01666666667,786.0069527:0.01666666667):0.01666666667):0.025,((550.8915962:0.01666666667,595.8766686:0.01666666667):0.025,((230.8394056:0.01666666667,259.9023373:0.01666666667):0.01666666667,(399.8353524:0.01666666667,414.8224465:0.01666666667):0.01666666667):0.008333333333):0.01666666667):0.02064102564):0.03276477146):0.00898597779):0.02142223037,((((499.9161309:0.01666666667,500.9113795:0.01666666667):0.025,(328.9105886:0.025,(274.8966474:0.01666666667,338.8949334:0.01666666667):0.008333333333):0.01666666667):0.06592592593,(((390.8687324:0.01666666667,502.7976268:0.01666666667):0.025,((346.8636413:0.01666666667,370.8272519:0.01666666667):0.008333333333,(376.8530786:0.01666666667,378.8323345:0.01666666667):0.008333333333):0.01666666667):0.03032407407,(((374.9167213:0.025,(318.8541166:0.01666666667,330.8541164:0.01666666667):0.008333333333):0.008333333333,(410.8109331:0.025,(335.8152904:0.01666666667,348.8469219:0.01666666667):0.008333333333):0.008333333333):0.01944444444,((660.707497:0.025,(366.830721:0.01666666667,382.8078771:0.01666666667):0.008333333333):0.01388888889,(646.8784223:0.025,(500.7688728:0.01666666667,644.8263829:0.01666666667):0.008333333333):0.01388888889):0.01388888889):0.01921296296):0.03560185185):0.01564256402,((((752.0272176:0.025,(529.1010146:0.01666666667,654.0503132:0.01666666667):0.008333333333):0.01944444444,((252.9068873:0.01666666667,264.9432645:0.01666666667):0.01666666667,(561.0176136:0.01666666667,730.0441992:0.01666666667):0.01666666667):0.01111111111):0.02162698413,((592.0725802:0.025,(586.0831571:0.01666666667,670.0678919:0.01666666667):0.008333333333):0.01944444444,((573.7403196:0.01666666667,662.7403846:0.01666666667):0.01944444444,(384.895025:0.025,(316.9051825:0.01666666667,370.8285953:0.01666666667):0.008333333333):0.01111111111):0.008333333333):0.02162698413):0.04413690476,(((634.6948593:0.01666666667,656.7156002:0.01666666667):0.025,((200.7942148:0.01666666667,449.8456689:0.01666666667):0.01666666667,(380.8241821:0.01666666667,396.8190963:0.01666666667):0.01666666667):0.008333333333):0.02666666667,(((539.7457706:0.01666666667,559.7508601:0.01666666667):0.01944444444,(630.725102:0.025,(505.7931638:0.01666666667,675.7101751:0.01666666667):0.008333333333):0.01111111111):0.01722222222,((531.7278221:0.01666666667,579.7125632:0.01666666667):0.025,(583.6992453:0.025,(260.5471087:0.01666666667,530.7454645:0.01666666667):0.008333333333):0.01666666667):0.01166666667):0.015):0.041875):0.01302682328):0.01891218198):0.00868270093):0.01510095675,(((((((311.9017827:0.01666666667,346.9150805:0.01666666667):0.01388888889,(342.9201589:0.025,(268.9197661:0.01666666667,317.9123298:0.01666666667):0.008333333333):0.005555555556):0.03420634921,((569.9172021:0.025,(370.8215155:0.01666666667,434.7929421:0.01666666667):0.008333333333):0.02083333333,(713.7398161:0.02777777778,(349.9253448:0.025,(345.8626445:0.01666666667,419.8630395:0.01666666667):0.008333333333):0.002777777778):0.01805555556):0.01892857143):0.02634920635,((417.1931425:0.025,(346.9223519:0.01666666667,375.1825788:0.01666666667):0.008333333333):0.04362745098,(((662.7376681:0.01666666667,694.727506:0.01666666667):0.01944444444,(623.7081408:0.025,(559.7383819:0.01666666667,609.7652612:0.01666666667):0.008333333333):0.01111111111):0.02083333333,((625.7179915:0.025,(564.7669895:0.01666666667,689.71628:0.01666666667):0.008333333333):0.025,((361.4672392:0.01666666667,555.707067:0.01666666667):0.02976190476,((656.7421645:0.02222222222,(667.7343402:0.01666666667,(583.713196:0.01666666667,624.7159447:0.01666666667):0):0.005555555556):0.01527777778,(631.6979544:0.025,(274.9012172:0.01666666667,318.8910377:0.01666666667):0.008333333333):0.0125):0.008928571429):0.003571428571):0.006944444444):0.01168300654):0.02248366013):0.04709842995,(((((372.8677402:0.01666666667,(252.8466053:0.01666666667,336.8677374:0.01666666667):0):0.01944444444,(362.8979883:0.01666666667,404.8544195:0.01666666667):0.01944444444):0.025,(((247.7240917:0.01666666667,421.8132961:0.01666666667):0.01666666667,(507.9102787:0.01666666667,539.900116:0.01666666667):0.01666666667):0.0125,((462.7796405:0.025,(445.8106086:0.01666666667,480.8265931:0.01666666667):0.008333333333):0.009444444444,((368.8423046:0.01666666667,430.7898271:0.01666666667):0.01388888889,(497.8320193:0.01666666667,(417.8058064:0.01666666667,461.7956263:0.01666666667):0):0.01388888889):0.003888888889):0.01138888889):0.01527777778):0.02078431373,((((449.7745011:0.01666666667,467.7673111:0.01666666667):0.008333333333,(461.7414889:0.01666666667,557.7990014:0.01666666667):0.008333333333):0.01916666667,(541.8795229:0.02916666667,(488.8040121:0.02777777778,(590.8720991:0.01666666667,(477.7880383:0.01666666667,519.7622171:0.01666666667):0):0.01111111111):0.001388888889):0.015):0.0225,((601.7888357:0.025,(481.7531065:0.01666666667,518.7847171:0.01666666667):0.008333333333):0.01944444444,(720.6949417:0.025,(520.7309793:0.01666666667,576.7207988:0.01666666667):0.008333333333):0.01944444444):0.02222222222):0.01522875817):0.0358129085,((((680.715132:0.025,(488.6881235:0.01666666667,618.7511123:0.01666666667):0.008333333333):0.01944444444,(635.7143961:0.025,(590.7198054:0.01666666667,642.6912157:0.01666666667):0.008333333333):0.01944444444):0.02407407407,(((490.7779317:0.01666666667,510.7677633:0.01666666667):0.01666666667,(519.733374:0.01666666667,608.7963092:0.01666666667):0.01666666667):0.02666666667,((518.7225146:0.01666666667,573.7408951:0.01666666667):0.01944444444,(464.8191385:0.025,(367.8027511:0.01666666667,429.8031273:0.01666666667):0.008333333333):0.01111111111):0.02388888889):0.008518518519):0.03213804714,((578.7179584:0.025,(557.7566696:0.01666666667,619.7206889:0.01666666667):0.008333333333):0.05657894737,(((624.7041619:0.01666666667,678.7147281:0.01666666667):0.02916666667,((579.7303077:0.01666666667,589.7146654:0.01666666667):0.008333333333,(643.6922086:0.01666666667,701.697694:0.01666666667):0.008333333333):0.02083333333):0.02382478632,((496.7973518:0.025,(442.7867854:0.01666666667,455.8184151:0.01666666667):0.008333333333):0.03333333333,((516.7112971:0.01666666667,580.7004664:0.01666666667):0.02916666667,((488.7760684:0.025,(482.8025987:0.01666666667,489.7794155:0.01666666667):0.008333333333):0.01277777778,((562.7845581:0.01666666667,(446.7736047:0.01666666667,468.7790796:0.01666666667):0):0.01388888889,(530.7457683:0.01666666667,547.7849006:0.01666666667):0.01388888889):0.007222222222):0.008055555556):0.0125):0.01132478632):0.01192082771):0.01907761829):0.01705176768):0.02050120773):0.0223208143,(((((552.8108024:0.01666666667,572.7172553:0.01666666667):0.025,(569.733858:0.025,(486.767861:0.01666666667,534.752615:0.01666666667):0.008333333333):0.01666666667):0.02976190476,((602.6941096:0.01666666667,645.7488933:0.01666666667):0.02833333333,((527.7434072:0.01666666667,562.7593968:0.01666666667):0.025,(665.7421136:0.025,(512.7325222:0.01666666667,546.7380107:0.01666666667):0.008333333333):0.01666666667):0.003333333333):0.02642857143):0.03394892145,(((((380.7762913:0.01666666667,417.8538994:0.01666666667):0.008333333333,(408.8171814:0.01666666667,420.8535651:0.01666666667):0.008333333333):0.02083333333,((377.8613526:0.01666666667,590.8777782:0.01666666667):0.01944444444,(464.8308092:0.025,(214.7718623:0.01666666667,404.8460814:0.01666666667):0.008333333333):0.01111111111):0.009722222222):0.02268518519,((470.8362101:0.025,(314.8832028:0.01666666667,376.8307334:0.01666666667):0.008333333333):0.04166666667,((435.7739326:0.01666666667,443.836525:0.01666666667):0.01666666667,(456.8205452:0.01666666667,473.7994805:0.01666666667):0.01666666667):0.03333333333):0.001851851852):0.02695249597,(((390.8588809:0.025,(315.8268507:0.01666666667,382.8578088:0.01666666667):0.008333333333):0.025,((309.8721371:0.01666666667,388.8306418:0.01666666667):0.01666666667,(381.8486426:0.01666666667,455.8854253:0.01666666667):0.01666666667):0.01666666667):0.03199404762,(((491.9047413:0.025,(326.8383358:0.01666666667,353.8618085:0.01666666667):0.008333333333):0.01527777778,(547.8030076:0.02777777778,(441.8032687:0.025,(386.8053107:0.01666666667,434.8264475:0.01666666667):0.008333333333):0.002777777778):0.0125):0.02744708995,((440.8397063:0.025,(388.8209852:0.01666666667,453.8475391:0.01666666667):0.008333333333):0.02777777778,((358.8407433:0.01666666667,389.814504:0.01666666667):0.01666666667,((236.9108232:0.01666666667,306.8485142:0.01666666667):0.01666666667,(322.8879033:0.01666666667,356.8489:0.01666666667):0.01666666667):0):0.01944444444):0.01494708995):0.01426917989):0.01347696687):0.009906478385):0.0367700328,(((339.8889067:0.01666666667,384.8739943:0.01666666667):0.025,(398.9082722:0.025,(203.8088345:0.01666666667,409.8878797:0.01666666667):0.008333333333):0.01666666667):0.08555555556,(((443.84433:0.01666666667,664.0634267:0.01666666667):0.04621212121,(((423.7616857:0.01666666667,426.7851538:0.01666666667):0.01666666667,(429.7875014:0.01666666667,466.8651075:0.01666666667):0.01666666667):0.01904761905,(452.8212289:0.04166666667,((285.8562195:0.01666666667,315.8303916:0.01666666667):0.01666666667,((318.8538604:0.01666666667,349.8276185:0.01666666667):0.008333333333,(374.8436897:0.01666666667,422.8648142:0.01666666667):0.008333333333):0.008333333333):0.008333333333):0.01071428571):0.0104978355):0.0267139723,(((354.8573038:0.01666666667,434.8141196:0.01666666667):0.01666666667,(534.7855406:0.01666666667,548.8375785:0.01666666667):0.01666666667):0.04487179487,((254.8563392:0.01666666667,356.9244105:0.01666666667):0.04772727273,(((346.9036812:0.01666666667,348.8748901:0.01666666667):0.01388888889,(513.0313869:0.025,(333.0043986:0.01666666667,509.0364801:0.01666666667):0.008333333333):0.005555555556):0.01944444444,((320.8799511:0.01666666667,450.0429397:0.01666666667):0.02083333333,(452.8494325:0.02777777778,(330.9089366:0.025,(277.9296916:0.01666666667,438.8701768:0.01666666667):0.008333333333):0.002777777778):0.009722222222):0.0125):0.01439393939):0.01381118881):0.01138763198):0.03762946204):0.01492530345):0.01838282968):0.005131468417,((((((697.6882721:0.025,(678.7188557:0.01666666667,725.719582:0.01666666667):0.008333333333):0.025,((338.8239675:0.01666666667,374.808715:0.01666666667):0.01944444444,(663.6953922:0.025,(634.6814185:0.01666666667,634.7052219:0.01666666667):0.008333333333):0.01111111111):0.01388888889):0.02291666667,((425.7958061:0.01666666667,441.8145355:0.01666666667):0.03333333333,(638.0700175:0.01666666667,650.0700164:0.01666666667):0.03333333333):0.02291666667):0.04174382716,((((491.8488348:0.025,(383.8065404:0.01666666667,396.8381789:0.01666666667):0.008333333333):0.01388888889,(798.1774413:0.025,(454.8535588:0.01666666667,563.8699281:0.01666666667):0.008333333333):0.01388888889):0.02388888889,(((377.8329975:0.01666666667,392.8023293:0.01666666667):0.01666666667,(456.7880428:0.01666666667,458.7798847:0.01666666667):0.01666666667):0.01666666667,((398.806783:0.01666666667,429.8013562:0.01666666667):0.02083333333,((514.7557192:0.01666666667,554.7506423:0.01666666667):0.008333333333,(562.7193339:0.01666666667,576.7713754:0.01666666667):0.008333333333):0.0125):0.0125):0.01277777778):0.04092193487,((((534.697825:0.01666666667,640.7244718:0.01666666667):0.025,((346.8476887:0.01666666667,(244.8159889:0.01666666667,340.8735078:0.01666666667):0):0.01944444444,(335.8680944:0.01666666667,336.8714571:0.01666666667):0.01944444444):0.005555555556):0.01785714286,((489.8994359:0.025,(354.8640276:0.01666666667,414.9215249:0.01666666667):0.008333333333):0.025,((309.8590212:0.01666666667,312.9063136:0.01666666667):0.01666666667,(374.8538466:0.01666666667,466.8647823:0.01666666667):0.01666666667):0.01666666667):0.009523809524):0.01801587302,(((559.8631283:0.025,(434.8389323:0.01666666667,450.8433714:0.01666666667):0.008333333333):0.01944444444,((428.8106262:0.01666666667,476.8106284:0.01666666667):0.01666666667,(464.8171525:0.01666666667,492.7997959:0.01666666667):0.01666666667):0.01111111111):0.01865079365,((345.8246099:0.01666666667,393.809348:0.01666666667):0.03055555556,((393.8246035:0.025,(264.7905479:0.01666666667,396.8480716:0.01666666667):0.008333333333):0.008333333333,(544.7933256:0.025,(381.8973711:0.01666666667,382.8450054:0.01666666667):0.008333333333):0.008333333333):0.01388888889):0.01587301587):0.01444444444):0.0261600301):0.01096078118):0.03693307342,((((349.8273343:0.01666666667,382.831049:0.01666666667):0.01666666667,(419.7964318:0.01666666667,425.8222536:0.01666666667):0.01666666667):0.03166666667,((254.8564668:0.01666666667,313.8810033:0.01666666667):0.025,(466.8633994:0.025,(401.8521089:0.01666666667,419.8626681:0.01666666667):0.008333333333):0.01666666667):0.02333333333):0.04981481481,((((719.6910815:0.025,(513.7529451:0.01666666667,521.7580375:0.01666666667):0.008333333333):0.01611111111,(665.7100837:0.03333333333,((569.7345542:0.01666666667,619.7349358:0.01666666667):0.008333333333,(609.7141992:0.01666666667,650.7407422:0.01666666667):0.008333333333):0.008333333333):0.007777777778):0.02263888889,((203.7650846:0.01666666667,388.8716061:0.01666666667):0.025,(454.8444421:0.025,(389.7967894:0.01666666667,451.7971585:0.01666666667):0.008333333333):0.01666666667):0.02208333333):0.01851495726,(((462.9617057:0.025,(288.8585795:0.01666666667,384.8797122:0.01666666667):0.008333333333):0.01388888889,((370.827669:0.01666666667,384.8069257:0.01666666667):0.01666666667,(472.8593658:0.01666666667,600.8703258:0.01666666667):0.01666666667):0.005555555556):0.02972582973,(((444.8212289:0.01666666667,557.7978006:0.01666666667):0.01666666667,(535.7770654:0.01666666667,565.7334956:0.01666666667):0.01666666667):0.01488095238,((737.044477:0.025,(418.8216038:0.01666666667,514.7733448:0.01666666667):0.008333333333):0.01527777778,(463.8100817:0.02777777778,(501.7893388:0.01666666667,(430.7760249:0.01666666667,466.7760244:0.01666666667):0):0.01111111111):0.0125):0.007936507937):0.0204004329):0.01365023865):0.03254985755):0.03677875244):0.013937489,((((((368.9171061:0.01666666667,653.692713:0.01666666667):0.01944444444,(350.9606943:0.025,(266.8701674:0.01666666667,414.9225909:0.01666666667):0.008333333333):0.01111111111):0.04722222222,((328.9045818:0.02777777778,(418.9250491:0.01666666667,(300.8984351:0.01666666667,318.9089989:0.01666666667):0):0.01111111111):0.03680555556,((392.9406461:0.02222222222,(314.9089444:0.01666666667,(263.8616622:0.01666666667,306.8674777:0.01666666667):0):0.005555555556):0.02361111111,((237.8148061:0.01666666667,333.8723174:0.01666666667):0.01666666667,(274.8590188:0.01666666667,280.9059708:0.01666666667):0.01666666667):0.0125):0.01875):0.01875):0.03649237473,((((502.7582372:0.01666666667,512.7425784:0.01666666667):0.01666666667,(559.7433126:0.01666666667,606.7626723:0.01666666667):0.01666666667):0.025,((530.7309591:0.01666666667,543.7387936:0.01666666667):0.01944444444,(609.7259612:0.025,(568.7357995:0.01666666667,579.7153982:0.01666666667):0.008333333333):0.01111111111):0.02222222222):0.02582304527,(((511.7159357:0.01666666667,521.7366752:0.01666666667):0.01666666667,(695.7167279:0.01666666667,702.6935572:0.01666666667):0.01666666667):0.03166666667,((694.682612:0.01666666667,744.7193637:0.01666666667):0.025,(734.6986657:0.025,(668.688078:0.01666666667,676.6931568:0.01666666667):0.008333333333):0.01666666667):0.02333333333):0.0191563786):0.03566932946):0.03907084366,(((((713.8476191:0.025,(544.7750767:0.01666666667,557.7465149:0.01666666667):0.008333333333):0.01944444444,((648.7285144:0.01666666667,697.721079:0.01666666667):0.02083333333,(638.7652979:0.02777777778,(534.7332161:0.025,(471.5655368:0.01666666667,600.7285165:0.01666666667):0.008333333333):0.002777777778):0.009722222222):0.006944444444):0.0349537037,(((550.7748909:0.01666666667,556.7490779:0.01666666667):0.025,((424.7795654:0.01666666667,478.7901387:0.01666666667):0.01666666667,(540.712594:0.01666666667,558.7469583:0.01666666667):0.01666666667):0.008333333333):0.03518518519,(((675.676536:0.01666666667,763.6925743:0.01666666667):0.01944444444,(624.7175997:0.025,(536.7587483:0.01666666667,545.7590826:0.01666666667):0.008333333333):0.01111111111):0.03311965812,((624.6877472:0.01666666667,639.6986534:0.01666666667):0.04772727273,((544.7001866:0.025,(508.7423081:0.01666666667,572.7314879:0.01666666667):0.008333333333):0.02777777778,((768.6835259:0.02777777778,(612.6937865:0.025,(500.7471518:0.01666666667,622.7145258:0.01666666667):0.008333333333):0.002777777778):0.009722222222,((461.7978475:0.01666666667,556.7512665:0.01666666667):0.0125,(636.7301823:0.01666666667,698.7180043:0.01666666667):0.0125):0.008333333333):0.01527777778):0.01161616162):0.004836829837):0.007621082621):0.002546296296):0.03897524091,(((388.8941047:0.025,(378.8257485:0.01666666667,492.9050618:0.01666666667):0.008333333333):0.02777777778,((294.8552969:0.01666666667,358.8444671:0.01666666667):0.01666666667,(380.9522795:0.01666666667,528.9683322:0.01666666667):0.01666666667):0.01944444444):0.0522005772,((271.9485185:0.01666666667,311.9434379:0.01666666667):0.07666666667,((((379.8260715:0.01666666667,399.8311551:0.01666666667):0.01666666667,(431.8811799:0.025,(207.7650885:0.01666666667,338.8233309:0.01666666667):0.008333333333):0.008333333333):0.01541666667,(((349.8788647:0.01666666667,403.802268:0.01666666667):0.008333333333,(429.7815337:0.01666666667,716.0475886:0.01666666667):0.008333333333):0.0125,(650.0734039:0.02777777778,(488.8339075:0.025,(383.812436:0.01666666667,396.7964551:0.01666666667):0.008333333333):0.002777777778):0.009722222222):0.01125):0.0219459707,((379.955654:0.025,(305.9188653:0.01666666667,319.9345121:0.01666666667):0.008333333333):0.025,((303.8337764:0.01666666667,381.8443948:0.01666666667):0.01666666667,(383.8964225:0.01666666667,470.8960957:0.01666666667):0.01666666667):0.01666666667):0.0206959707):0.02263736264):0.01164502165):0.01339503408):0.01759305737,((((300.6854447:0.01666666667,438.7899168:0.01666666667):0.04583333333,(((386.8198465:0.01666666667,469.7858506:0.01666666667):0.01666666667,(508.7491246:0.01666666667,511.7422674:0.01666666667):0.01666666667):0.02083333333,((510.7733369:0.025,(474.7971357:0.01666666667,512.8127913:0.01666666667):0.008333333333):0.01277777778,((548.8379373:0.01666666667,(452.7804231:0.01666666667,494.7909901:0.01666666667):0):0.01666666667,(488.7916623:0.01666666667,507.7862407:0.01666666667):0.01666666667):0.004444444444):0.01638888889):0.008333333333):0.02646825397,(((595.7196412:0.025,(556.7053658:0.01666666667,617.7039822:0.01666666667):0.008333333333):0.02833333333,((646.7635398:0.01666666667,(547.7315069:0.01666666667,571.7315014:0.01666666667):0):0.01944444444,(619.7400736:0.01666666667,626.716902:0.01666666667):0.01944444444):0.01722222222):0.02270833333,((((402.8578291:0.01666666667,452.8945917:0.01666666667):0.01944444444,(528.776781:0.025,(369.8519411:0.01666666667,464.8053587:0.01666666667):0.008333333333):0.01111111111):0.01166666667,(506.7884606:0.04375,((374.7922962:0.01666666667,510.7567009:0.01666666667):0.01111111111,((500.7723454:0.01666666667,(450.7719566:0.01666666667,494.7617843:0.01666666667):0):0.005555555556,(518.7829192:0.01666666667,(484.7410549:0.01666666667,512.7723544:0.01666666667):0):0.005555555556):0.005555555556):0.01597222222):0.004027777778):0.02275793651,((878.9799419:0.025,(616.7291564:0.01666666667,640.7502778:0.01666666667):0.008333333333):0.03166666667,((437.8018947:0.01666666667,452.8127936:0.01666666667):0.025,(726.7151656:0.025,(584.7393172:0.01666666667,598.7185773:0.01666666667):0.008333333333):0.01666666667):0.015):0.01386904762):0.005505952381):0.0129265873):0.0358957709,(((468.8382649:0.02916666667,((374.8658065:0.01666666667,436.829808:0.01666666667):0.008333333333,(390.8243257:0.01666666667,488.897486:0.01666666667):0.008333333333):0.004166666667):0.03791666667,((389.8715065:0.025,(296.8500485:0.01666666667,297.8639173:0.01666666667):0.008333333333):0.02944444444,((418.7776927:0.01666666667,464.8195488:0.01666666667):0.01388888889,(422.8089815:0.025,(306.7980279:0.01666666667,334.8293185:0.01666666667):0.008333333333):0.005555555556):0.02388888889):0.01263888889):0.03355769231,(((390.8209422:0.025,(298.8535725:0.01666666667,516.9114876:0.01666666667):0.008333333333):0.01944444444,((352.8609858:0.01666666667,418.8634936:0.01666666667):0.008333333333,(432.8791358:0.01666666667,492.9002637:0.01666666667):0.008333333333):0.01944444444):0.02598162072,(((460.777454:0.01666666667,462.7731608:0.01666666667):0.01944444444,(611.8632563:0.025,(433.7843067:0.01666666667,434.7981878:0.01666666667):0.008333333333):0.01111111111):0.02007936508,(((442.7880173:0.025,(415.8121637:0.01666666667,442.8118238:0.01666666667):0.008333333333):0.006944444444,(644.8894226:0.02777777778,(398.8220019:0.01666666667,(384.8427449:0.01666666667,387.8424023:0.01666666667):0):0.01111111111):0.004166666667):0.01261337868,((475.7883521:0.025,(353.8573495:0.01666666667,435.8298263:0.01666666667):0.008333333333):0.01111111111,((287.8528541:0.01666666667,363.8086956:0.01666666667):0.01666666667,(342.8555278:0.01666666667,376.8165234:0.01666666667):0.01666666667):0.002777777778):0.008446712018):0.01163265306):0.01423558897):0.03021496048):0.02422299922):0.01110242157):0.02293010529):0.006017490853,(((((((373.786557:0.01666666667,437.7825599:0.01666666667):0.01666666667,(389.7978056:0.01666666667,509.8301676:0.01666666667):0.01666666667):0.02333333333,((466.7965334:0.01666666667,(441.8012922:0.01666666667,452.7934648:0.01666666667):0):0.01944444444,(730.0466045:0.01666666667,784.0207859:0.01666666667):0.01944444444):0.02055555556):0.03407407407,(((290.8331235:0.01666666667,317.8566048:0.01666666667):0.01666666667,(459.7787133:0.01666666667,472.8103445:0.01666666667):0.01666666667):0.03166666667,((432.7998531:0.01666666667,(299.7834762:0.01666666667,392.8413179:0.01666666667):0):0.01944444444,(358.8410093:0.01666666667,385.8644872:0.01666666667):0.01944444444):0.02888888889):0.02574074074):0.03235690236,(((709.6632768:0.025,(539.7462715:0.01666666667,567.7411843:0.01666666667):0.008333333333):0.05378787879,((826.6711371:0.02777777778,(557.7455771:0.025,(542.745919:0.01666666667,552.7150045:0.01666666667):0.008333333333):0.002777777778):0.02757936508,((549.7306075:0.01666666667,648.7990169:0.01666666667):0.02166666667,((558.7673116:0.01666666667,559.7513321:0.01666666667):0.01666666667,(570.7673327:0.025,(504.7567444:0.01666666667,507.8040319:0.01666666667):0.008333333333):0.008333333333):0.005):0.01702380952):0.02343073593):0.02571270193,((((403.7724379:0.01666666667,422.814641:0.01666666667):0.025,(835.6738347:0.025,(527.7377078:0.01666666667,674.7333542:0.01666666667):0.008333333333):0.01666666667):0.02,((664.6734842:0.01666666667,711.6928329:0.01666666667):0.03333333333,((552.6883331:0.01666666667,578.7217346:0.01666666667):0.01666666667,(644.675785:0.01666666667,686.6863572:0.01666666667):0.01666666667):0.01666666667):0.01166666667):0.03641414141,(((489.7974791:0.025,(464.789658:0.01666666667,465.7974807:0.01666666667):0.008333333333):0.03166666667,((545.7857137:0.01666666667,646.8333856:0.01666666667):0.025,(481.8096733:0.025,(387.7641945:0.01666666667,467.7827971:0.01666666667):0.008333333333):0.01666666667):0.015):0.02486742424,(((588.758433:0.025,(466.8162709:0.01666666667,475.7818662:0.01666666667):0.008333333333):0.01944444444,((478.7451334:0.01666666667,502.7451294:0.01666666667):0.01666666667,(539.7502689:0.02222222222,(565.7771546:0.01666666667,(456.7607733:0.01666666667,540.7455174:0.01666666667):0):0.005555555556):0.01111111111):0.01111111111):0.0188034188,(((227.6637213:0.01666666667,516.7369644:0.01666666667):0.01388888889,(548.7631841:0.01666666667,(512.742059:0.01666666667,548.7268114:0.01666666667):0):0.01388888889):0.01944444444,(((408.8077752:0.01666666667,578.7247829:0.01666666667):0.01666666667,(525.7523679:0.01666666667,540.7632684:0.01666666667):0.01666666667):0.01666666667,((571.7540095:0.01666666667,626.7724037:0.01666666667):0.01666666667,(576.7455123:0.01666666667,625.7380902:0.01666666667):0.01666666667):0.01666666667):6.938893904e-18):0.01324786325):0.01828622766):0.01654671717):0.006419772639):0.01859706238):0.0323727967,((((764.7087956:0.02777777778,(690.6958147:0.025,(570.6634578:0.01666666667,572.6604592:0.01666666667):0.008333333333):0.002777777778):0.01805555556,((299.8967209:0.01666666667,313.9123637:0.01666666667):0.01666666667,(657.7318713:0.01666666667,691.6928639:0.01666666667):0.01666666667):0.0125):0.02067307692,(((530.736968:0.01666666667,646.7479314:0.01666666667):0.01944444444,(618.7166456:0.025,(524.726425:0.01666666667,556.7526354:0.01666666667):0.008333333333):0.01111111111):0.02138888889,((705.7329545:0.025,(652.6911388:0.01666666667,741.7176938:0.01666666667):0.008333333333):0.01944444444,((663.6948217:0.01666666667,712.6873919:0.01666666667):0.01944444444,(615.7026743:0.025,(530.7260662:0.01666666667,677.7217024:0.01666666667):0.008333333333):0.01111111111):0.008333333333):0.01305555556):0.009006410256):0.08292409986,((((((520.7523464:0.01666666667,680.6850036:0.01666666667):0.008333333333,(682.7006451:0.01666666667,708.6799198:0.01666666667):0.008333333333):0.015,((733.7034495:0.01666666667,734.7067964:0.01666666667):0.01388888889,(792.675891:0.01666666667,(738.701708:0.01666666667,748.6860662:0.01666666667):0):0.01388888889):0.009444444444):0.02388888889,(((512.7492241:0.01666666667,534.7335764:0.01666666667):0.01666666667,(669.6865976:0.01666666667,680.7025838:0.01666666667):0.01666666667):0.01944444444,((660.6877645:0.01666666667,774.6830702:0.01666666667):0.01666666667,(614.7153055:0.02222222222,(596.7258717:0.01666666667,(530.7305605:0.01666666667,578.7153027:0.01666666667):0):0.005555555556):0.01111111111):0.01944444444):0.01111111111):0.03474658869,(((880.6710867:0.01666666667,892.6347082:0.01666666667):0.02833333333,((483.4787812:0.01666666667,587.5413786:0.01666666667):0.025,(880.620091:0.025,(759.6513293:0.01666666667,879.6724511:0.01666666667):0.008333333333):0.01666666667):0.003333333333):0.03963203463,((749.7221791:0.01666666667,(629.7010585:0.01666666667,641.7010572:0.01666666667):0):0.05486111111,((732.6513763:0.025,(686.6697071:0.01666666667,745.6830059:0.01666666667):0.008333333333):0.02944444444,((731.6960349:0.01666666667,844.6726028:0.01666666667):0.01944444444,(714.718765:0.025,(649.6836701:0.01666666667,708.7082006:0.01666666667):0.008333333333):0.01111111111):0.01833333333):0.01708333333):0.01310425685):0.01400344295):0.03924548849,(((((290.8706031:0.01666666667,374.8553372:0.01666666667):0.01666666667,(669.6516733:0.01666666667,775.6783202:0.01666666667):0.01666666667):0.03333333333,((759.6864498:0.01666666667,761.6657175:0.01666666667):0.03888888889,((677.6956874:0.01666666667,717.6905927:0.01666666667):0.025,((627.6701501:0.01666666667,675.6735167:0.01666666667):0.01666666667,(744.714076:0.01666666667,868.6793428:0.01666666667):0.01666666667):0.008333333333):0.01388888889):0.01111111111):0.03301971326,((((629.7208232:0.025,(574.7024428:0.01666666667,624.7180995:0.01666666667):0.008333333333):0.01388888889,(743.722203:0.025,(658.7058277:0.01666666667,690.7142827:0.01666666667):0.008333333333):0.01388888889):0.01597222222,((652.7031557:0.01666666667,798.6721608:0.01666666667):0.025,((528.7677811:0.01666666667,689.7082631:0.01666666667):0.02083333333,(784.6218872:0.02777777778,(626.7126277:0.01666666667,(598.7177131:0.01666666667,604.6918925:0.01666666667):0):0.01111111111):0.009722222222):0.004166666667):0.01319444444):0.02574112979,(((651.7391867:0.025,(599.735417:0.01666666667,627.718063:0.01666666667):0.008333333333):0.01944444444,((573.68368:0.01666666667,668.7207994:0.01666666667):0.01666666667,(666.6687671:0.01666666667,682.6459159:0.01666666667):0.01666666667):0.01111111111):0.02531746032,((576.7221168:0.025,((374.5863464:0.01666666667,586.7275962:0.01666666667):0.008333333333,(522.7479299:0.01666666667,567.7330165:0.01666666667):0.008333333333):0):0.03166666667,((666.7208058:0.01666666667,669.7204642:0.01666666667):0.01944444444,(646.6759577:0.025,(629.7334096:0.01666666667,648.7279997:0.01666666667):0.008333333333):0.01111111111):0.02055555556):0.0130952381):0.01084033613):0.01908413903):0.01775548054,((((636.7340378:0.025,(496.7738519:0.01666666667,577.7385:0.01666666667):0.008333333333):0.01944444444,(578.728533:0.025,(540.7645164:0.01666666667,550.7336158:0.01666666667):0.008333333333):0.01944444444):0.02916666667,(((570.7104348:0.01666666667,585.7101034:0.01666666667):0.01666666667,(586.741726:0.01666666667,601.7110658:0.01666666667):0.01666666667):0.03541666667,((687.6639208:0.02777777778,(702.6635849:0.01666666667,(646.6737598:0.01666666667,674.7050581:0.01666666667):0):0.01111111111):0.01805555556,(782.6772345:0.02777777778,(644.7183116:0.025,(604.7078246:0.01666666667,635.6815901:0.01666666667):0.008333333333):0.002777777778):0.01805555556):0.02291666667):0.004861111111):0.03390852974,(((798.6656313:0.01666666667,848.681276:0.01666666667):0.02777777778,((674.7128489:0.025,(640.7363521:0.01666666667,642.7043911:0.01666666667):0.008333333333):0.008333333333,(740.6812902:0.025,(694.6758011:0.01666666667,737.6941823:0.01666666667):0.008333333333):0.008333333333):0.01111111111):0.04305555556,((((634.7006425:0.01666666667,647.6720818:0.01666666667):0.01666666667,(739.6857126:0.01666666667,752.6935441:0.01666666667):0.01666666667):0.02666666667,((681.702694:0.01666666667,724.7210907:0.01666666667):0.01944444444,(692.6823123:0.025,(565.7329991:0.01666666667,568.7261397:0.01666666667):0.008333333333):0.01111111111):0.02388888889):0.01615740741,(((649.6573826:0.01666666667,718.6788261:0.01666666667):0.03166666667,(672.7513278:0.0375,((629.7329443:0.01666666667,631.700972:0.01666666667):0.008333333333,(633.6802271:0.01666666667,637.7115338:0.01666666667):0.008333333333):0.0125):0.01083333333):0.01992063492,((672.6936465:0.01666666667,688.6708049:0.01666666667):0.04166666667,((701.6830992:0.025,(623.6863756:0.01666666667,639.6908089:0.01666666667):0.008333333333):0.01111111111,((652.6986398:0.01666666667,658.6728199:0.01666666667):0.01666666667,(663.6908179:0.01666666667,673.6599207:0.01666666667):0.01666666667):0.002777777778):0.02222222222):0.009920634921):0.007903439153):0.01134259259):0.02001964085):0.009922219612):0.02043910561):0.01154954405):0.006039929681):0.008687654808,(((((390.7736239:0.025,(318.8647254:0.01666666667,376.7900239:0.01666666667):0.008333333333):0.03277777778,((612.7851225:0.01666666667,(437.758177:0.01666666667,465.7894813:0.01666666667):0):0.01944444444,(438.7686776:0.01666666667,448.8469187:0.01666666667):0.01944444444):0.02166666667):0.02441919192,((302.9848153:0.025,(245.926964:0.01666666667,318.9797246:0.01666666667):0.008333333333):0.04236111111,((800.7062928:0.025,(521.8871107:0.01666666667,816.6834468:0.01666666667):0.008333333333):0.03166666667,((382.8264674:0.01666666667,452.941104:0.01666666667):0.025,(578.8762265:0.025,(360.8183108:0.01666666667,373.8261383:0.01666666667):0.008333333333):0.01666666667):0.015):0.01069444444):0.01483585859):0.03795410243,(((537.7675139:0.025,(204.7313118:0.01666666667,543.7780812:0.01666666667):0.008333333333):0.025,(678.7040605:0.025,(441.8157809:0.01666666667,517.7873827:0.01666666667):0.008333333333):0.025):0.06333333333,(((616.7208063:0.01666666667,665.7133755:0.01666666667):0.05681818182,((772.6949114:0.02916666667,((544.6996633:0.01666666667,610.7465918:0.01666666667):0.008333333333,(601.7098794:0.01666666667,627.7255274:0.01666666667):0.008333333333):0.004166666667):0.02361111111,((618.7490121:0.01666666667,(587.7431947:0.01666666667,602.730287:0.01666666667):0):0.02222222222,(700.6855431:0.025,(642.7602486:0.01666666667,643.7078887:0.01666666667):0.008333333333):0.01388888889):0.01388888889):0.02070707071):0.01633415604,(((825.8870639:0.025,(515.7427455:0.01666666667,531.785269:0.01666666667):0.008333333333):0.01666666667,((406.7375894:0.01666666667,497.7797882:0.01666666667):0.01666666667,(552.7746812:0.01666666667,595.7566794:0.01666666667):0.01666666667):0.008333333333):0.03380952381,((740.6531211:0.03333333333,(618.8486685:0.025,(394.8179229:0.01666666667,508.8132394:0.01666666667):0.008333333333):0.008333333333):0.01944444444,((567.7488796:0.01666666667,568.7441361:0.01666666667):0.025,(499.7828632:0.02777777778,(536.7846423:0.01666666667,(468.758422:0.01666666667,496.789732:0.01666666667):0):0.01111111111):0.01388888889):0.01111111111):0.0226984127):0.01434281405):0.02351432881):0.006817738791):0.04380363183,(((((685.709433:0.01666666667,688.6614802:0.01666666667):0.03888888889,((721.7305686:0.025,(567.7217209:0.01666666667,583.6988806:0.01666666667):0.008333333333):0.01388888889,(674.7020207:0.025,(614.7172651:0.01666666667,642.7121859:0.01666666667):0.008333333333):0.01388888889):0.01666666667):0.03923611111,((859.6455114:0.02777777778,(833.3645586:0.025,(799.6607607:0.01666666667,861.6247705:0.01666666667):0.008333333333):0.002777777778):0.05972222222,((801.0398591:0.025,(532.8207573:0.01666666667,564.7661516:0.01666666667):0.008333333333):0.03981481481,((705.7151468:0.03333333333,((530.7480999:0.01666666667,531.7321173:0.01666666667):0.008333333333,(561.742672:0.01666666667,634.7590559:0.01666666667):0.008333333333):0.008333333333):0.01666666667,((626.7328528:0.01666666667,640.7121145:0.01666666667):0.01666666667,(690.7125057:0.01666666667,718.6710433:0.01666666667):0.01666666667):0.01666666667):0.01481481481):0.02268518519):0.007291666667):0.05839276777,((((((536.7416321:0.01666666667,617.7062813:0.01666666667):0.01666666667,(563.6957212:0.01666666667,592.7222714:0.01666666667):0.01666666667):0.025,((597.7221445:0.01666666667,610.7061626:0.01666666667):0.01944444444,(432.5606692:0.025,(408.8130966:0.01666666667,666.7226583:0.01666666667):0.008333333333):0.01111111111):0.02222222222):0.02611111111,((769.7080281:0.025,(483.4783625:0.01666666667,485.4740714:0.01666666667):0.008333333333):0.05119047619,((679.7178789:0.025,(648.7246416:0.01666666667,678.722623:0.01666666667):0.008333333333):0.025,((664.6719653:0.01666666667,716.7144895:0.01666666667):0.01666666667,(664.6832019:0.01666666667,689.7148329:0.01666666667):0.01666666667):0.01666666667):0.02619047619):0.008253968254):0.03247284879,((((718.6882521:0.01666666667,760.7100464:0.01666666667):0.01666666667,(752.6474383:0.01666666667,844.673646:0.01666666667):0.01666666667):0.01666666667,((678.7045594:0.01666666667,(586.6783533:0.01666666667,630.7045649:0.01666666667):0):0.01944444444,(666.6681771:0.01666666667,732.6706678:0.01666666667):0.01944444444):0.01388888889):0.04074074074,((879.6209393:0.03333333333,(721.7326068:0.025,(619.724442:0.01666666667,671.6958556:0.01666666667):0.008333333333):0.008333333333):0.025,((733.7019854:0.025,(533.7062777:0.01666666667,637.7172462:0.01666666667):0.008333333333):0.01944444444,((404.8162301:0.01666666667,466.8040564:0.01666666667):0.01944444444,(545.7604273:0.025,(420.7964457:0.01666666667,515.7498613:0.01666666667):0.008333333333):0.01111111111):0.008333333333):0.01388888889):0.03240740741):0.02617655249):0.02247824667,((((588.774397:0.025,(456.7767511:0.01666666667,508.77167:0.01666666667):0.008333333333):0.01944444444,((494.7725192:0.01666666667,516.7544561:0.01666666667):0.01666666667,(527.7440108:0.01666666667,589.7363104:0.01666666667):0.01666666667):0.01111111111):0.03715728716,((559.9126914:0.025,(369.8258796:0.01666666667,412.8442703:0.01666666667):0.008333333333):0.04166666667,((548.7623279:0.025,(524.7136684:0.01666666667,576.7449769:0.01666666667):0.008333333333):0.01944444444,((501.7554004:0.01666666667,550.7479615:0.01666666667):0.01944444444,(609.7248779:0.025,(582.7377711:0.01666666667,624.7483458:0.01666666667):0.008333333333):0.01111111111):0.008333333333):0.02222222222):0.01493506494):0.03857646546,((((449.7756583:0.025,(427.7879437:0.01666666667,459.7963935:0.01666666667):0.008333333333):0.03125,((397.867274:0.02777777778,(429.8126839:0.01666666667,(381.8093092:0.01666666667,397.8042314:0.01666666667):0):0.01111111111):0.01805555556,((378.8307722:0.01666666667,444.8413474:0.01666666667):0.01666666667,(399.7960721:0.01666666667,429.7940691:0.01666666667):0.01666666667):0.0125):0.01041666667):0.01930096419,(((443.7587333:0.025,(412.7641532:0.01666666667,430.8111008:0.01666666667):0.008333333333):0.01805555556,((392.7954379:0.01666666667,396.7903547:0.01666666667):0.01666666667,(476.7801809:0.01666666667,558.7526509:0.01666666667):0.01666666667):0.009722222222):0.02567460317,(((519.7625055:0.01666666667,597.757807:0.01666666667):0.01944444444,(589.6985826:0.025,(490.764931:0.01666666667,615.7142291:0.01666666667):0.008333333333):0.01111111111):0.02222222222,((617.7155893:0.01666666667,622.7308997:0.01666666667):0.02916666667,(629.7216456:0.03333333333,((666.7234207:0.01666666667,698.7132419:0.01666666667):0.01,((608.7543229:0.01666666667,(596.7179404:0.01666666667,602.7284967:0.01666666667):0):0.008333333333,(656.7026662:0.01666666667,674.7132408:0.01666666667):0.008333333333):0.001666666667):0.006666666667):0.0125):0.0125):0.0103968254):0.006820805457):0.03396923783,(((473.7651224:0.01666666667,478.7804445:0.01666666667):0.03611111111,((580.7111311:0.01666666667,629.7036967:0.01666666667):0.02083333333,(705.7046671:0.02777777778,(595.7186713:0.025,(530.7865939:0.01666666667,602.6954882:0.01666666667):0.008333333333):0.002777777778):0.009722222222):0.01527777778):0.02986111111,(((626.7318914:0.01666666667,674.7530124:0.01666666667):0.01944444444,(689.7194357:0.025,(584.745147:0.01666666667,627.7271438:0.01666666667):0.008333333333):0.01111111111):0.0196031746,(546.7322463:0.04166666667,((473.7812223:0.01666666667,505.7266283:0.01666666667):0.01666666667,((354.8577671:0.01666666667,465.7914004:0.01666666667):0.008333333333,(513.7761467:0.01666666667,547.7638735:0.01666666667):0.008333333333):0.008333333333):0.008333333333):0.01404761905):0.02692460317):0.02688131313):0.01065799504):0.01921734284):0.01378889453):0.01021382844,((((((551.7479215:0.02916666667,(544.7632542:0.02222222222,(534.7425105:0.01666666667,(496.7268637:0.01666666667,510.7425122:0.01666666667):0):0.005555555556):0.006944444444):0.02416666667,((419.805399:0.01666666667,468.7979769:0.01666666667):0.02083333333,(467.8173435:0.02777777778,(451.8037905:0.01666666667,(420.7979847:0.01666666667,434.8248579:0.01666666667):0):0.01111111111):0.009722222222):0.01583333333):0.02242424242,(((624.7166961:0.025,(570.739152:0.01666666667,618.742519:0.01666666667):0.008333333333):0.01944444444,((423.7877323:0.01666666667,435.8241078:0.01666666667):0.01666666667,(521.7624897:0.01666666667,532.7420972:0.01666666667):0.01666666667):0.01111111111):0.02103174603,((569.7472566:0.01666666667,576.7240832:0.01666666667):0.03333333333,((378.8563757:0.01666666667,431.882953:0.01666666667):0.01666666667,(405.8309198:0.01666666667,566.7476005:0.01666666667):0.01666666667):0.01666666667):0.01547619048):0.01028138528):0.030453844,(((650.0740231:0.01666666667,652.0452153:0.01666666667):0.03333333333,((355.9008039:0.01666666667,479.9169761:0.01666666667):0.01666666667,(408.8070835:0.01666666667,480.7918304:0.01666666667):0.01666666667):0.01666666667):0.04444444444,(((354.8633816:0.01666666667,379.8586372:0.01666666667):0.01944444444,(376.9140121:0.025,(341.8851407:0.01666666667,377.8616452:0.01666666667):0.008333333333):0.01111111111):0.01865079365,((870.1339699:0.025,(696.0447556:0.01666666667,762.0472619:0.01666666667):0.008333333333):0.01944444444,(491.9062278:0.03333333333,(453.8486944:0.025,(384.8926055:0.01666666667,426.8490218:0.01666666667):0.008333333333):0.008333333333):0.01111111111):0.01031746032):0.03968253968):0.01176697531):0.0538395012,((((((377.839565:0.01666666667,382.8548723:0.01666666667):0.01666666667,(433.877015:0.01666666667,561.9355986:0.01666666667):0.01666666667):0.01904761905,((458.8736005:0.025,(419.8041668:0.01666666667,456.8817645:0.01666666667):0.008333333333):0.01111111111,(528.9028917:0.02777777778,(396.860617:0.025,(319.8909087:0.01666666667,400.855541:0.01666666667):0.008333333333):0.002777777778):0.008333333333):0.01626984127):0.03916609706,(((335.8355166:0.01666666667,365.8335069:0.01666666667):0.01666666667,(367.8015318:0.01666666667,395.8328367:0.01666666667):0.01666666667):0.03944444444,(((378.8000262:0.01666666667,388.8207647:0.01666666667):0.02083333333,(510.8072221:0.02777777778,(548.8592702:0.01666666667,(439.8065102:0.01666666667,512.8228793:0.01666666667):0):0.01111111111):0.009722222222):0.02175925926,((322.8181112:0.01666666667,432.8661266:0.01666666667):0.025,((408.8283852:0.01666666667,(383.7967468:0.01666666667,386.8440294:0.01666666667):0):0.0125,(450.875344:0.02222222222,(472.8596886:0.01666666667,(379.826998:0.01666666667,446.8440427:0.01666666667):0):0.005555555556):0.006944444444):0.0125):0.01759259259):0.01351851852):0.01876927166):0.04701355662,((((630.7139707:0.01666666667,650.7401792:0.01666666667):0.025,(658.7088898:0.025,(577.7585334:0.01666666667,656.7170475:0.01666666667):0.008333333333):0.01666666667):0.01777777778,((517.7392654:0.01666666667,641.6954311:0.01666666667):0.025,(644.6852094:0.02777777778,(665.7066716:0.01666666667,(620.6852109:0.01666666667,620.7090272:0.01666666667):0):0.01111111111):0.01388888889):0.01777777778):0.06788337925,((((680.7059848:0.025,(676.6746808:0.01666666667,676.6984823:0.01666666667):0.008333333333):0.01944444444,(833.6995993:0.025,(683.6566694:0.01666666667,748.6832273:0.01666666667):0.008333333333):0.01944444444):0.03819444444,((744.6930092:0.025,(668.7038375:0.01666666667,728.6885711:0.01666666667):0.008333333333):0.05448717949,(((572.7113954:0.01666666667,622.7270514:0.01666666667):0.01666666667,(653.6913061:0.01666666667,664.6709008:0.01666666667):0.01666666667):0.03055555556,(((521.7746091:0.01666666667,679.6916176:0.01666666667):0.008333333333,(677.6759638:0.01666666667,708.6817771:0.01666666667):0.008333333333):0.02166666667,((522.7487989:0.01666666667,534.7851855:0.01666666667):0.01111111111,(501.751162:0.025,(490.7589784:0.01666666667,497.7899511:0.01666666667):0.008333333333):0.002777777778):0.01888888889):0.01722222222):0.0155982906):0.003151709402):0.02339876033,(((534.7559481:0.025,(244.9105729:0.01666666667,590.7457825:0.01666666667):0.008333333333):0.03611111111,((616.7004493:0.01666666667,622.688547:0.01666666667):0.025,(686.7070399:0.025,(620.6753281:0.01666666667,680.6964533:0.01666666667):0.008333333333):0.01666666667):0.01944444444):0.03213888889,(((602.763049:0.025,(491.7561683:0.01666666667,578.7558277:0.01666666667):0.008333333333):0.025,((654.674272:0.01666666667,766.690324:0.01666666667):0.01944444444,(560.7347174:0.025,(429.8034028:0.01666666667,559.72085:0.01666666667):0.008333333333):0.01111111111):0.01388888889):0.02879901961,((((554.6885655:0.01666666667,598.7022079:0.01666666667):0.01666666667,(686.7097026:0.01666666667,850.8662121:0.01666666667):0.01666666667):0.01111111111,((640.7253575:0.01666666667,(598.7511828:0.01666666667,600.7304445:0.01666666667):0):0.02222222222,(632.7090221:0.025,(424.826343:0.01666666667,682.7359126:0.01666666667):0.008333333333):0.01388888889):0.005555555556):0.02341269841,((598.9901379:0.025,(488.7947121:0.01666666667,569.7593454:0.01666666667):0.008333333333):0.025,((276.8472292:0.01666666667,436.7798911:0.01666666667):0.01666666667,(529.7479893:0.01666666667,531.7436939:0.01666666667):0.01666666667):0.01666666667):0.01785714286):0.01094187675):0.01445098039):0.01278764922):0.02129017447):0.01123278237):0.01658068932,(((((684.0169847:0.01666666667,688.0482811:0.01666666667):0.01666666667,(764.0198895:0.01666666667,779.0069794:0.01666666667):0.01666666667):0.04833333333,((849.0124631:0.025,(480.9276042:0.01666666667,500.8340513:0.01666666667):0.008333333333):0.01944444444,((308.8611748:0.025,(203.766957:0.01666666667,346.840446:0.01666666667):0.008333333333):0.006944444444,((356.8598409:0.01666666667,492.8983478:0.01666666667):0.008333333333,(396.8408331:0.01666666667,408.8408318:0.01666666667):0.008333333333):0.006944444444):0.0125):0.03722222222):0.02835839599,((((320.848276:0.01666666667,433.7849811:0.01666666667):0.01666666667,(485.7564058:0.01666666667,671.8357197:0.01666666667):0.01666666667):0.03333333333,((618.8494065:0.025,(460.804073:0.01666666667,575.8673994:0.01666666667):0.008333333333):0.02420634921,((527.7881117:0.025,(381.8155373:0.01666666667,465.8002837:0.01666666667):0.008333333333):0.01944444444,((381.8264578:0.01666666667,489.7877043:0.01666666667):0.01666666667,(396.8311545:0.01666666667,458.8234628:0.01666666667):0.01666666667):0.01111111111):0.004761904762):0.01746031746):0.02475198413,(((746.0177688:0.025,(485.8037571:0.01666666667,509.8037633:0.01666666667):0.008333333333):0.02777777778,((701.9803309:0.02916666667,(529.7468378:0.02777777778,(452.7948666:0.025,(337.8598591:0.01666666667,497.7925216:0.01666666667):0.008333333333):0.002777777778):0.001388888889):0.01511904762,(((476.7905441:0.01666666667,485.7561525:0.01666666667):0.008333333333,(494.7928681:0.01666666667,513.7874516:0.01666666667):0.008333333333):0.006944444444,(514.8190714:0.025,(484.7786538:0.01666666667,485.792531:0.01666666667):0.008333333333):0.006944444444):0.01234126984):0.008492063492):0.02907407407,(((487.7863972:0.01666666667,496.7867277:0.01666666667):0.01666666667,(510.8105228:0.01666666667,546.7871146:0.01666666667):0.01666666667):0.025,((566.7257706:0.01666666667,590.6893915:0.01666666667):0.01944444444,(608.7983359:0.025,(493.7713935:0.01666666667,507.7744657:0.01666666667):0.008333333333):0.01111111111):0.02222222222):0.02351851852):0.009566798942):0.01860641186):0.03222389025,(((((((518.7807862:0.01666666667,594.7523856:0.01666666667):0.01666666667,(570.7523894:0.01666666667,571.7476287:0.01666666667):0.01666666667):0.02976190476,((580.7019702:0.025,(510.7328728:0.01666666667,516.7586898:0.01666666667):0.008333333333):0.01944444444,((357.8593345:0.01666666667,438.8239752:0.01666666667):0.01666666667,(370.8103485:0.01666666667,384.8134178:0.01666666667):0.01666666667):0.01111111111):0.01865079365):0.0316017316,(((526.7393506:0.01666666667,543.7784692:0.01666666667):0.025,((492.7754307:0.01666666667,514.7573711:0.01666666667):0.01944444444,(688.0356674:0.025,(415.8182856:0.01666666667,447.7903552:0.01666666667):0.008333333333):0.01111111111):0.005555555556):0.03648459384,(((242.7694812:0.01666666667,373.8099704:0.01666666667):0.025,(428.8237995:0.025,(404.8157856:0.01666666667,460.7692034:0.01666666667):0.008333333333):0.01666666667):0.02138888889,((374.8229914:0.02777777778,(416.8157991:0.01666666667,(360.8259776:0.01666666667,386.8593863:0.01666666667):0):0.01111111111):0.02170138889,((472.7930659:0.01666666667,630.7100747:0.01666666667):0.025,((470.850182:0.01666666667,517.8509024:0.01666666667):0.01666666667,(714.9363287:0.02777777778,(468.8107279:0.01666666667,(428.7794212:0.01666666667,441.7872463:0.01666666667):0):0.01111111111):0.005555555556):0.008333333333):0.0078125):0.01357638889):0.01509570495):0.01654570919):0.01350815851,((((376.7979466:0.01666666667,438.7857607:0.01666666667):0.025,(754.0630861:0.025,(449.8017366:0.01666666667,459.7708295:0.01666666667):0.008333333333):0.01666666667):0.04208333333,((774.0455314:0.025,(256.9389743:0.01666666667,850.0013782:0.01666666667):0.008333333333):0.02277777778,((601.8601503:0.01666666667,713.9853537:0.01666666667):0.025,(790.0166476:0.025,(485.804242:0.01666666667,615.9274308:0.01666666667):0.008333333333):0.01666666667):0.006111111111):0.03597222222):0.01447485207,((((389.8711595:0.025,(332.8371181:0.01666666667,350.8476911:0.01666666667):0.008333333333):0.01944444444,(428.8218713:0.025,(394.8163886:0.01666666667,396.7875974:0.01666666667):0.008333333333):0.01944444444):0.02361111111,((304.8262165:0.01666666667,375.8395254:0.01666666667):0.03888888889,(509.90083:0.03666666667,((439.8014342:0.01666666667,445.8120089:0.01666666667):0.01388888889,(444.7803834:0.025,(376.7905451:0.01666666667,405.8534888:0.01666666667):0.008333333333):0.005555555556):0.006111111111):0.01888888889):0.0125):0.01913492063,(((547.7348571:0.025,(443.7490354:0.01666666667,501.7657574:0.01666666667):0.008333333333):0.006944444444,(544.7603492:0.02777777778,(482.747377:0.025,(217.671523:0.01666666667,541.7606818:0.01666666667):0.008333333333):0.002777777778):0.004166666667):0.0419973545,((655.7464894:0.025,(534.7267425:0.01666666667,564.7247292:0.01666666667):0.008333333333):0.03722222222,((329.5820499:0.01666666667,610.723622:0.01666666667):0.03397435897,(((391.814039:0.01666666667,404.8092858:0.01666666667):0.015,((286.8545853:0.01666666667,398.7834649:0.01666666667):0.008333333333,(472.7838471:0.01666666667,(436.7991078:0.01666666667,454.8096709:0.01666666667):0):0.008333333333):0.006666666667):0.00880952381,((378.8035158:0.025,(339.8334844:0.01666666667,481.8093329:0.01666666667):0.008333333333):0.008333333333,(481.845719:0.025,(383.7806165:0.01666666667,449.7831229:0.01666666667):0.008333333333):0.008333333333):0.007142857143):0.01016483516):0.01158119658):0.01171957672):0.01324867725):0.01103437588):0.009980276134):0.01095905514,((((215.9294955:0.01666666667,230.8988232:0.01666666667):0.01666666667,(232.9349201:0.01666666667,497.757091:0.01666666667):0.01666666667):0.05119047619,((845.9806359:0.025,(589.8799073:0.01666666667,657.9476854:0.01666666667):0.008333333333):0.025,((457.7648546:0.01666666667,515.8067195:0.01666666667):0.01666666667,(487.7879884:0.01666666667,498.7801677:0.01666666667):0.01666666667):0.01666666667):0.03452380952):0.0257034632,(((397.8245829:0.01666666667,468.9344648:0.01666666667):0.01944444444,(706.036941:0.025,(331.9102811:0.01666666667,395.872174:0.01666666667):0.008333333333):0.01111111111):0.06358585859,(((321.8395629:0.01666666667,372.8868541:0.01666666667):0.01944444444,(324.8445916:0.025,(321.8786457:0.01666666667,334.8500785:0.01666666667):0.008333333333):0.01111111111):0.03222222222,((353.9048878:0.01666666667,413.926016:0.01666666667):0.025,((308.8722103:0.01666666667,322.8752759:0.01666666667):0.01666666667,(354.9014862:0.01666666667,594.9648673:0.01666666667):0.01666666667):0.008333333333):0.02666666667):0.03136363636):0.01053030303):0.008936910613):0.0156001911,((((316.8936487:0.02916666667,(267.9612778:0.01666666667,(253.9456355:0.01666666667,(239.9299852:0.01666666667,252.9139946:0.01666666667):0):0):0.0125):0.0275,((344.9004232:0.01666666667,366.8823582:0.01666666667):0.025,(318.9343865:0.025,(301.931645:0.01666666667,310.968355:0.01666666667):0.008333333333):0.01666666667):0.015):0.05158119658,(((431.8823777:0.01666666667,432.877628:0.01666666667):0.05064102564,(((428.8827234:0.025,(370.8772544:0.01666666667,414.8670768:0.01666666667):0.008333333333):0.01527777778,(402.7943315:0.02777777778,(376.8303248:0.025,(210.9316918:0.01666666667,468.8412655:0.01666666667):0.008333333333):0.002777777778):0.0125):0.01726190476,((306.858516:0.01666666667,348.8327019:0.01666666667):0.025,((289.8683735:0.01666666667,349.9258554:0.01666666667):0.01666666667,(351.8323758:0.01666666667,368.8351114:0.01666666667):0.01666666667):0.008333333333):0.01587301587):0.009768009768):0.0238497151,((((528.7687836:0.02222222222,(574.810654:0.01666666667,(476.7738755:0.01666666667,490.7895236:0.01666666667):0):0.005555555556):0.01388888889,(586.7742807:0.025,(504.7813733:0.01666666667,515.7735438:0.01666666667):0.008333333333):0.01111111111):0.02013888889,((856.1702562:0.02777777778,(527.7609904:0.025,(402.7606023:0.01666666667,447.794651:0.01666666667):0.008333333333):0.002777777778):0.01805555556,((219.4976723:0.01666666667,497.7950278:0.01666666667):0.01666666667,(456.7433436:0.01666666667,490.7640702:0.01666666667):0.01666666667):0.0125):0.01041666667):0.01387345679,(((337.8423027:0.01666666667,483.8112955:0.01666666667):0.008333333333,(465.800728:0.01666666667,467.7925708:0.01666666667):0.008333333333):0.035,((380.8220432:0.01666666667,474.8387644:0.01666666667):0.01944444444,(722.727587:0.025,(464.8180264:0.01666666667,466.7892238:0.01666666667):0.008333333333):0.01111111111):0.02388888889):0.01012345679):0.02103395062):0.01709045584):0.019426843,((((344.8475376:0.01666666667,388.8373732:0.01666666667):0.025,(587.8948722:0.025,(451.8516312:0.01666666667,454.844781:0.01666666667):0.008333333333):0.01666666667):0.04754901961,(((348.8793967:0.01666666667,352.8743059:0.01666666667):0.01944444444,(516.9217979:0.025,(306.8424811:0.01666666667,492.9217901:0.01666666667):0.008333333333):0.01111111111):0.04083333333,(((470.8975284:0.01666666667,534.8594361:0.01666666667):0.025,(520.8033692:0.025,(445.7965076:0.01666666667,473.8026487:0.01666666667):0.008333333333):0.01666666667):0.01880952381,(((248.8480928:0.01666666667,315.8790498:0.01666666667):0.008333333333,(317.8946985:0.01666666667,364.8954305:0.01666666667):0.008333333333):0.025,(376.8590176:0.025,(352.9106586:0.01666666667,410.8797472:0.01666666667):0.008333333333):0.025):0.01047619048):0.01646825397):0.01227124183):0.02630313834,((((395.8428681:0.025,(380.8351942:0.01666666667,430.8355768:0.01666666667):0.008333333333):0.025,(467.9036138:0.025,(417.8668492:0.01666666667,420.8599868:0.01666666667):0.008333333333):0.025):0.025,(((396.9116604:0.01666666667,470.9120488:0.01666666667):0.01944444444,(432.9293949:0.025,(321.882107:0.01666666667,398.9086598:0.01666666667):0.008333333333):0.01111111111):0.01722222222,((375.8290246:0.01666666667,(345.8184519:0.01666666667,367.8391881:0.01666666667):0):0.01944444444,(405.8313261:0.01666666667,452.8320593:0.01666666667):0.01944444444):0.01722222222):0.02166666667):0.02814583333,(((452.8498036:0.025,(290.8204707:0.01666666667,318.8517745:0.01666666667):0.008333333333):0.01944444444,(392.8020037:0.025,(312.7757994:0.01666666667,396.8333135:0.01666666667):0.008333333333):0.01944444444):0.05107323232,((((481.845327:0.025,(369.8261392:0.01666666667,431.8184478:0.01666666667):0.008333333333):0.01944444444,((367.8123015:0.01666666667,423.8497493:0.01666666667):0.01666666667,(396.8514457:0.01666666667,521.8865387:0.01666666667):0.01666666667):0.01111111111):0.01507936508,((598.8852507:0.025,(404.839915:0.01666666667,468.8290901:0.01666666667):0.008333333333):0.01944444444,((427.8082795:0.01666666667,540.7449999:0.01666666667):0.01666666667,(540.8923463:0.01666666667,705.0488403:0.01666666667):0.01666666667):0.01111111111):0.01507936508):0.02361111111,((((512.7409735:0.01666666667,514.7328236:0.01666666667):0.01944444444,(582.7702599:0.025,(550.7470998:0.01666666667,566.7515317:0.01666666667):0.008333333333):0.01111111111):0.02166666667,(((413.8134229:0.01666666667,470.8348959:0.01666666667):0.02,((404.8395833:0.01666666667,(349.8211933:0.01666666667,378.8239272:0.01666666667):0):0.005555555556,(390.8239412:0.01666666667,434.8375796:0.01666666667):0.005555555556):0.01444444444):0.005,(((375.8555103:0.01666666667,377.8525074:0.01666666667):0.008333333333,(436.8658118:0.01666666667,490.7892269:0.01666666667):0.008333333333):0.0125,((329.828663:0.01666666667,382.8552459:0.01666666667):0.01666666667,(333.8500919:0.01666666667,422.8501528:0.01666666667):0.01666666667):0.004166666667):0.004166666667):0.01611111111):0.01955555556,((596.9726342:0.025,(339.90785:0.01666666667,451.9351278:0.01666666667):0.008333333333):0.03452380952,((358.8474071:0.01666666667,360.8630571:0.01666666667):0.02166666667,(420.83004:0.025,((267.9222223:0.01666666667,378.8558634:0.01666666667):0.008333333333,(413.8718537:0.01666666667,426.855865:0.01666666667):0.008333333333):0):0.01333333333):0.02119047619):0.01780952381):0.005801587302):0.01238275613):0.007628156566):0.01237299128):0.01215588164):0.007089668194):0.007484578467):0.01289234247):0.004909625574):0.002759733498,((((((658.7021448:0.01666666667,694.6786391:0.01666666667):0.025,(724.6891954:0.025,(640.6680496:0.01666666667,688.6714311:0.01666666667):0.008333333333):0.01666666667):0.04441176471,(((565.5212353:0.01666666667,769.7090357:0.01666666667):0.02777777778,((636.7079265:0.01666666667,637.7157441:0.01666666667):0.01041666667,((574.728615:0.01666666667,638.7235682:0.01666666667):0.008333333333,(628.702826:0.01666666667,646.7134007:0.01666666667):0.008333333333):0.002083333333):0.01736111111):0.02314814815,(((535.7507727:0.01666666667,704.7341379:0.01666666667):0.01666666667,(640.735841:0.01666666667,680.6473778:0.01666666667):0.01666666667):0.01666666667,((660.7078947:0.01666666667,673.6919205:0.01666666667):0.01944444444,(745.6800387:0.025,(678.6991362:0.01666666667,679.7024943:0.01666666667):0.008333333333):0.01111111111):0.01388888889):0.01759259259):0.01848583878):0.04392156863,(((((498.7833922:0.01666666667,(490.7208007:0.01666666667,491.7524315:0.01666666667):0):0.02777777778,((213.9798588:0.01666666667,557.7993622:0.01666666667):0.01666666667,(441.7771621:0.01666666667,488.777884:0.01666666667):0.01666666667):0.01111111111):0.01746031746,(((253.6754375:0.01666666667,567.7180907:0.01666666667):0.01666666667,(406.8014154:0.01666666667,590.7844533:0.01666666667):0.01666666667):0.015625,((507.723835:0.01666666667,620.8078904:0.01666666667):0.01666666667,(597.7109034:0.01666666667,615.7214628:0.01666666667):0.01666666667):0.015625):0.01294642857):0.01735449735,((848.6770383:0.025,(440.3014369:0.01666666667,666.4947156:0.01666666667):0.008333333333):0.03796296296,((689.7378928:0.02777777778,(609.737471:0.025,(593.7072642:0.01666666667,673.7334695:0.01666666667):0.008333333333):0.002777777778):0.02400793651,(((652.707983:0.01666666667,660.7130621:0.01666666667):0.008333333333,(657.7133937:0.01666666667,705.7345255:0.01666666667):0.008333333333):0.0225,((616.6997095:0.01666666667,644.95992:0.01666666667):0.025,((734.6688434:0.025,(639.71542:0.01666666667,684.7130647:0.01666666667):0.008333333333):0.008333333333,((621.7174372:0.01666666667,(577.6912129:0.01666666667,594.717771:0.01666666667):0):0.01111111111,(593.7099516:0.01666666667,642.7388975:0.01666666667):0.01111111111):0.005555555556):0.008333333333):0.005833333333):0.004285714286):0.01117724868):0.0162962963):0.02451754386,(((664.6933986:0.01666666667,806.7352538:0.01666666667):0.03333333333,((542.726007:0.01666666667,574.6803189:0.01666666667):0.01666666667,(606.7065331:0.01666666667,658.7225454:0.01666666667):0.01666666667):0.01666666667):0.04594017094,(((304.4914558:0.01666666667,725.7201412:0.01666666667):0.025,((606.7221005:0.01666666667,649.7041037:0.01666666667):0.008333333333,(639.7197585:0.01666666667,668.7099142:0.01666666667):0.008333333333):0.01666666667):0.02380952381,((658.7221908:0.025,(579.7163774:0.01666666667,627.7163744:0.01666666667):0.008333333333):0.025,(773.7201723:0.03333333333,(647.6731979:0.025,(611.688482:0.01666666667,701.6837668:0.01666666667):0.008333333333):0.008333333333):0.01666666667):0.01547619048):0.03046398046):0.007836632179):0.02622319688):0.01745542156,((((((584.7150154:0.02777777778,(543.7789979:0.025,(508.7418925:0.01666666667,536.7480343:0.01666666667):0.008333333333):0.002777777778):0.01805555556,((403.8306018:0.01666666667,451.8153454:0.01666666667):0.01666666667,(546.7687727:0.01666666667,556.7167315:0.01666666667):0.01666666667):0.0125):0.02541666667,((678.6953016:0.025,(652.6922316:0.01666666667,737.7086076:0.01666666667):0.008333333333):0.03055555556,((626.7776187:0.025,(560.7459145:0.01666666667,570.7302666:0.01666666667):0.008333333333):0.02314814815,((856.9855498:0.025,(508.7653803:0.01666666667,520.8017731:0.01666666667):0.008333333333):0.01111111111,((512.8119424:0.025,(404.7908193:0.01666666667,415.8067943:0.01666666667):0.008333333333):0.008333333333,(585.8160489:0.025,(420.7857288:0.01666666667,469.7782946:0.01666666667):0.008333333333):0.008333333333):0.002777777778):0.01203703704):0.007407407407):0.01569444444):0.02888586957,(((558.7532034:0.01666666667,(520.7375474:0.01666666667,523.7372209:0.01666666667):0):0.02222222222,(738.6930591:0.025,(642.7413227:0.01666666667,670.6998546:0.01666666667):0.008333333333):0.01388888889):0.03388888889,(((374.8218039:0.01666666667,496.7891919:0.01666666667):0.01666666667,(416.7742009:0.01666666667,568.8943164:0.01666666667):0.01666666667):0.01944444444,((653.6906252:0.025,(473.760632:0.01666666667,497.7970197:0.01666666667):0.008333333333):0.01388888889,(762.0447282:0.025,(762.0423342:0.01666666667,784.0266757:0.01666666667):0.008333333333):0.01388888889):0.01388888889):0.02):0.02735809179):0.02037695095,((((526.7387089:0.01666666667,616.7340088:0.01666666667):0.01666666667,(621.7129325:0.01666666667,634.7081899:0.01666666667):0.01666666667):0.05138888889,(((736.7147376:0.025,(663.6983705:0.01666666667,667.6932855:0.01666666667):0.008333333333):0.025,((634.6388092:0.01666666667,699.6702792:0.01666666667):0.01666666667,(760.6817345:0.01666666667,802.6381663:0.01666666667):0.01666666667):0.01666666667):0.01785714286,((212.5713572:0.01666666667,228.5900839:0.01666666667):0.03888888889,((636.660196:0.025,(538.734394:0.01666666667,539.7422094:0.01666666667):0.008333333333):0.01388888889,(679.7231324:0.025,(587.710819:0.01666666667,685.7112156:0.01666666667):0.008333333333):0.01388888889):0.01666666667):0.0123015873):0.01686507937):0.01981725146,(((553.8745759:0.03333333333,(449.8206992:0.025,(223.7431027:0.01666666667,403.8064891:0.01666666667):0.008333333333):0.008333333333):0.01666666667,((538.7490746:0.01666666667,553.7184166:0.01666666667):0.01666666667,(561.7235015:0.01666666667,694.7398741:0.01666666667):0.01666666667):0.01666666667):0.053125,((((614.744701:0.01666666667,(541.7283228:0.01666666667,583.7388845:0.01666666667):0):0.02777777778,(614.7321153:0.025,(543.6950082:0.01666666667,579.7313935:0.01666666667):0.008333333333):0.01944444444):0.02111111111,(((614.7178343:0.01666666667,780.7742987:0.01666666667):0.01944444444,(594.7294119:0.025,(560.7368053:0.01666666667,630.7059146:0.01666666667):0.008333333333):0.01111111111):0.02388888889,((596.7610773:0.01666666667,628.7153943:0.01666666667):0.01944444444,(638.7109834:0.025,(571.7415611:0.01666666667,642.7422817:0.01666666667):0.008333333333):0.01111111111):0.02388888889):0.005555555556):0.01855902778,(((535.7705554:0.025,(414.7902519:0.01666666667,440.817129:0.01666666667):0.008333333333):0.01388888889,(528.7806715:0.025,(474.8378643:0.01666666667,483.8034647:0.01666666667):0.008333333333):0.01388888889):0.03666666667,((474.8892111:0.025,(378.8317041:0.01666666667,384.8058787:0.01666666667):0.008333333333):0.03611111111,((534.7429255:0.01666666667,598.7389212:0.01666666667):0.02833333333,(626.6923502:0.02916666667,((400.8136532:0.01666666667,496.7749009:0.01666666667):0.008333333333,(508.8112793:0.01666666667,550.7854639:0.01666666667):0.008333333333):0.004166666667):0.01583333333):0.01611111111):0.01444444444):0.008559027778):0.01901041667):0.001414473684):0.01597334683):0.01575054198,((((558.0951703:0.01666666667,580.0795183:0.01666666667):0.01666666667,(579.0842757:0.01666666667,785.0224137:0.01666666667):0.01666666667):0.0553030303,((((452.7747147:0.01666666667,494.8216567:0.01666666667):0.008333333333,(454.7903527:0.01666666667,476.811086:0.01666666667):0.008333333333):0.01875,((359.8369251:0.01666666667,376.8158628:0.01666666667):0.02291666667,((481.7536332:0.01666666667,493.7900142:0.01666666667):0.008333333333,(494.7614541:0.01666666667,500.7720203:0.01666666667):0.008333333333):0.01458333333):0.004166666667):0.02319444444,((538.7988982:0.02916666667,((209.7811054:0.01666666667,458.8325563:0.01666666667):0.008333333333,(414.8063319:0.01666666667,434.8325537:0.01666666667):0.008333333333):0.004166666667):0.03226190476,((718.7002677:0.025,(236.3606534:0.01666666667,688.6897033:0.01666666667):0.008333333333):0.02083333333,(430.7930138:0.02777777778,(402.814247:0.025,(240.5943769:0.01666666667,548.7832447:0.01666666667):0.008333333333):0.002777777778):0.01805555556):0.0155952381):0.005515873016):0.02169191919):0.03920454545,((((724.6899295:0.01666666667,808.6746725:0.01666666667):0.025,(701.7280839:0.025,(639.6912973:0.01666666667,670.7334932:0.01666666667):0.008333333333):0.01666666667):0.03111111111,((593.7310948:0.01666666667,751.648116:0.01666666667):0.025,((559.7378692:0.01666666667,583.7378702:0.01666666667):0.01666666667,(572.7334329:0.01666666667,587.7205277:0.01666666667):0.01666666667):0.008333333333):0.03111111111):0.03837924702,(((584.6965052:0.01666666667,618.7172326:0.01666666667):0.01944444444,(772.6558362:0.025,(636.6914235:0.01666666667,729.7128866:0.01666666667):0.008333333333):0.01111111111):0.05472222222,(((455.8181764:0.01666666667,515.8994905:0.01666666667):0.01944444444,(381.7753254:0.025,(330.7102766:0.01666666667,443.7943506:0.01666666667):0.008333333333):0.01111111111):0.0427294686,(((560.7101148:0.01666666667,560.7464923:0.01666666667):0.025,((599.7513608:0.01666666667,663.713264:0.01666666667):0.008333333333,(704.7159997:0.01666666667,720.7472993:0.01666666667):0.008333333333):0.01666666667):0.03153594771,(((463.7855007:0.01666666667,481.7783089:0.01666666667):0.01666666667,(534.786239:0.01666666667,614.7430464:0.01666666667):0.01666666667):0.03461538462,(((394.8277019:0.01666666667,512.8179235:0.01666666667):0.01666666667,(428.7855632:0.01666666667,473.7706422:0.01666666667):0.01666666667):0.02222222222,((618.7236664:0.025,(572.7181853:0.01666666667,587.7416652:0.01666666667):0.008333333333):0.01574074074,((528.7825001:0.01666666667,(514.7668428:0.01666666667,524.7511969:0.01666666667):0):0.01666666667,(513.7477917:0.025,(460.7477288:0.01666666667,526.7430417:0.01666666667):0.008333333333):0.008333333333):0.007407407407):0.01481481481):0.01239316239):0.00525389643):0.005637965331):0.01199275362):0.02032369146):0.0166838843):0.008422453397):0.01119205907):0.01497147106,((((((531.7340442:0.025,(498.7682658:0.01666666667,574.7398667:0.01666666667):0.008333333333):0.02777777778,((636.7115967:0.01666666667,638.6908519:0.01666666667):0.01666666667,(669.6932945:0.01666666667,785.7228848:0.01666666667):0.01666666667):0.01944444444):0.02757936508,((590.7059595:0.01666666667,592.7216065:0.01666666667):0.05,((701.6625204:0.025,(647.6752505:0.01666666667,666.6698261:0.01666666667):0.008333333333):0.025,(784.6810028:0.025,(687.6646319:0.01666666667,749.6836582:0.01666666667):0.008333333333):0.025):0.01666666667):0.01369047619):0.07325630252,(((((597.7242047:0.025,(521.6122696:0.01666666667,679.6966698:0.01666666667):0.008333333333):0.02166666667,((544.7892218:0.01666666667,592.7739663:0.01666666667):0.01111111111,(497.7395458:0.025,(490.8089884:0.01666666667,543.7814042:0.01666666667):0.008333333333):0.002777777778):0.01888888889):0.01583333333,((414.820127:0.01666666667,420.809558:0.01666666667):0.03888888889,((514.8024686:0.025,(435.7602652:0.01666666667,448.7680815:0.01666666667):0.008333333333):0.01388888889,(570.6612999:0.025,(540.7629552:0.01666666667,596.6769514:0.01666666667):0.008333333333):0.01388888889):0.01666666667):0.006944444444):0.04494047619,(((883.9817091:0.01666666667,884.9955823:0.01666666667):0.02833333333,((367.8762291:0.01666666667,423.8660589:0.01666666667):0.025,(480.7559203:0.025,(330.6878313:0.01666666667,459.8508122:0.01666666667):0.008333333333):0.01666666667):0.003333333333):0.0483106576,(((473.7997436:0.025,((379.8095289:0.01666666667,445.8048327:0.01666666667):0.008333333333,(444.7970166:0.01666666667,458.8000853:0.01666666667):0.008333333333):0):0.02333333333,((366.8419899:0.01666666667,384.8525599:0.01666666667):0.01666666667,(422.7789485:0.01666666667,428.7895074:0.01666666667):0.01666666667):0.015):0.03592592593,(((447.7872299:0.01666666667,477.7852225:0.01666666667):0.01666666667,(528.7756904:0.01666666667,586.8651749:0.01666666667):0.01666666667):0.03333333333,(((378.8167716:0.01666666667,396.7909421:0.01666666667):0.008333333333,(419.8195117:0.01666666667,522.8286936:0.01666666667):0.008333333333):0.025,((418.7962941:0.01666666667,463.7813811:0.01666666667):0.01666666667,(462.7780163:0.01666666667,526.7740224:0.01666666667):0.01666666667):0.01666666667):0.01666666667):0.01759259259):0.009051398337):0.01412981859):0.03165548341,(((379.9013109:0.01666666667,383.89623:0.01666666667):0.025,(420.9278479:0.025,(365.8856465:0.01666666667,415.9223988:0.01666666667):0.008333333333):0.01666666667):0.08761904762,(((((388.8719698:0.01666666667,452.8338627:0.01666666667):0.01666666667,(411.8100079:0.01666666667,417.820567:0.01666666667):0.01666666667):0.02142857143,((654.7532102:0.025,(436.8304007:0.01666666667,456.8354824:0.01666666667):0.008333333333):0.01944444444,((278.8663807:0.01666666667,420.940604:0.01666666667):0.01666666667,(349.8307263:0.01666666667,352.8238601:0.01666666667):0.01666666667):0.01111111111):0.01031746032):0.03469516595,(((384.8803685:0.025,(326.8146956:0.01666666667,342.8823809:0.01666666667):0.008333333333):0.01875,((458.812336:0.01666666667,(436.8279879:0.01666666667,450.8436288:0.01666666667):0):0.01777777778,((407.8140062:0.01666666667,408.8218244:0.01666666667):0.01666666667,(482.8168391:0.025,(416.8143485:0.01666666667,478.8021628:0.01666666667):0.008333333333):0.008333333333):0.001111111111):0.009305555556):0.02792832168,(((492.8000542:0.01666666667,(396.8388108:0.01666666667,491.7922294:0.01666666667):0):0.01666666667,(492.8235641:0.025,(388.8303633:0.01666666667,406.8231642:0.01666666667):0.008333333333):0.008333333333):0.02420634921,((621.8579011:0.025,(549.836776:0.01666666667,590.8395076:0.01666666667):0.008333333333):0.01944444444,(448.8542547:0.02777777778,(414.8047489:0.01666666667,(343.8040292:0.01666666667,368.8356536:0.01666666667):0):0.01111111111):0.01666666667):0.0130952381):0.01413863914):0.01777874903):0.02433884766,(((659.6531858:0.025,(345.8510259:0.01666666667,658.6579303:0.01666666667):0.008333333333):0.02222222222,((704.7150559:0.025,(596.7253071:0.01666666667,650.668103:0.01666666667):0.008333333333):0.008333333333,(782.6562245:0.025,(686.686725:0.01666666667,752.6820381:0.01666666667):0.008333333333):0.008333333333):0.01388888889):0.04978632479,(((589.7216406:0.01666666667,620.7162206:0.01666666667):0.035,((469.8036527:0.01666666667,564.7674448:0.01666666667):0.01944444444,(608.720899:0.025,(432.761571:0.01666666667,554.7289465:0.01666666667):0.008333333333):0.01111111111):0.01555555556):0.02452380952,((702.6827385:0.01666666667,703.6779953:0.01666666667):0.05245098039,(((641.7218935:0.025,(561.7711274:0.01666666667,637.7269883:0.01666666667):0.008333333333):0.01833333333,(880.7526387:0.02916666667,(655.7164257:0.02777777778,(618.7324166:0.01666666667,(568.716759:0.01666666667,594.696027:0.01666666667):0):0.01111111111):0.001388888889):0.01416666667):0.01199074074,((582.7263371:0.01666666667,595.7579629:0.01666666667):0.02738095238,(((512.7487254:0.01666666667,593.7133604:0.01666666667):0.008333333333,(597.7446584:0.01666666667,599.7239159:0.01666666667):0.008333333333):0.006944444444,(620.7242574:0.025,(524.7394988:0.01666666667,580.7293384:0.01666666667):0.008333333333):0.006944444444):0.0121031746):0.01127645503):0.01379357298):0.007072829132):0.02081807082):0.01678737136):0.01548979592):0.00981024531):0.01451748578):0.0057754211,((((((585.725106:0.01666666667,643.6941827:0.01666666667):0.01666666667,(619.7220068:0.01666666667,633.7250803:0.01666666667):0.01666666667):0.025,((685.7099508:0.025,(627.7170286:0.01666666667,641.696303:0.01666666667):0.008333333333):0.02166666667,((538.7790446:0.01666666667,587.7716137:0.01666666667):0.01111111111,(534.805263:0.025,(443.7531534:0.01666666667,532.7532239:0.01666666667):0.008333333333):0.002777777778):0.01888888889):0.01166666667):0.03728070175,((((615.7115413:0.01666666667,(599.716635:0.01666666667,601.6958907:0.01666666667):0):0.008333333333,(602.7275259:0.01666666667,615.7227779:0.01666666667):0.008333333333):0.02166666667,(747.6648949:0.025,(658.6661694:0.01666666667,720.6539962:0.01666666667):0.008333333333):0.02166666667):0.02340909091,(((536.7421097:0.01666666667,578.76391:0.01666666667):0.01666666667,(587.6901155:0.01666666667,596.726843:0.01666666667):0.01666666667):0.03452380952,(((512.7322262:0.01666666667,516.7635351:0.01666666667):0.008333333333,(547.7693436:0.01666666667,553.7951678:0.01666666667):0.008333333333):0.01111111111,(623.7516835:0.025,(519.7618459:0.01666666667,561.7724186:0.01666666667):0.008333333333):0.01111111111):0.03174603175):0.002218614719):0.02553827751):0.05106430116,(((((600.7582541:0.01666666667,(578.7375212:0.01666666667,590.7739011:0.01666666667):0):0.02777777778,((454.7466117:0.01666666667,469.757517:0.01666666667):0.01666666667,(454.8432141:0.01666666667,512.8122983:0.01666666667):0.01666666667):0.01111111111):0.03888888889,((548.7482836:0.025,(487.7496535:0.01666666667,495.7394857:0.01666666667):0.008333333333):0.04166666667,(((519.7520676:0.01666666667,550.7578794:0.01666666667):0.01388888889,(754.0595871:0.025,(489.7666546:0.01666666667,531.7884508:0.01666666667):0.008333333333):0.005555555556):0.01111111111,((336.8510316:0.01666666667,349.8350516:0.01666666667):0.01666666667,(343.8244904:0.01666666667,501.741515:0.01666666667):0.01666666667):0.008333333333):0.025):0.01666666667):0.04451046972,((((572.7581409:0.025,(505.727183:0.01666666667,537.753392:0.01666666667):0.008333333333):0.01666666667,((506.7796305:0.01666666667,550.76946:0.01666666667):0.01666666667,(604.7565296:0.01666666667,619.7258687:0.01666666667):0.01666666667):0.008333333333):0.02380952381,((421.867372:0.025,(366.8099272:0.01666666667,382.7870862:0.01666666667):0.008333333333):0.025,(462.772897:0.025,(429.7878251:0.01666666667,446.8143682:0.01666666667):0.008333333333):0.025):0.01547619048):0.04926739927,(((663.692387:0.01666666667,665.6604189:0.01666666667):0.02023809524,((637.7097495:0.025,(539.7345102:0.01666666667,567.7406548:0.01666666667):0.008333333333):0.009722222222,(634.6988713:0.02777777778,(625.7335589:0.025,(566.709024:0.01666666667,600.7297605:0.01666666667):0.008333333333):0.002777777778):0.006944444444):0.002182539683):0.04272486772,(((448.7925198:0.01666666667,501.7649304:0.01666666667):0.01666666667,(516.7459766:0.01666666667,519.739116:0.01666666667):0.01666666667):0.02,((458.7527596:0.01666666667,491.7564622:0.01666666667):0.01944444444,(619.7310575:0.025,(549.7619508:0.01666666667,550.7459587:0.01666666667):0.008333333333):0.01111111111):0.01722222222):0.0262962963):0.03511396011):0.01310021331):0.01057391846,((((635.7100455:0.025,(327.6456062:0.01666666667,682.7294078:0.01666666667):0.008333333333):0.03194444444,((618.7384909:0.01666666667,619.7225148:0.01666666667):0.01805555556,((678.7232425:0.01666666667,(626.69195:0.01666666667,636.7126797:0.01666666667):0):0.01296296296,(634.7208418:0.025,(593.70687:0.01666666667,617.7181093:0.01666666667):0.008333333333):0.00462962963):0.005092592593):0.02222222222):0.04718013468,(((653.688905:0.01666666667,(622.6943337:0.01666666667,625.6940002:0.01666666667):0):0.01944444444,(767.6698476:0.01666666667,808.6725824:0.01666666667):0.01944444444):0.04722222222,(((290.7980511:0.01666666667,394.7878716:0.01666666667):0.025,(472.7984404:0.025,(460.7984577:0.01666666667,489.8011882:0.01666666667):0.008333333333):0.01666666667):0.02833333333,((688.6702906:0.01666666667,808.7026604:0.01666666667):0.02777777778,((611.6909475:0.01666666667,730.6950465:0.01666666667):0.025,((539.7569693:0.01666666667,652.6936808:0.01666666667):0.01666666667,(561.7446897:0.01666666667,641.7014965:0.01666666667):0.01666666667):0.008333333333):0.002777777778):0.02555555556):0.01333333333):0.02079124579):0.02481794961,(((((573.6727721:0.01666666667,579.7197236:0.01666666667):0.01666666667,(644.6986544:0.01666666667,657.7302792:0.01666666667):0.01666666667):0.02976190476,((735.7020963:0.025,(583.7146275:0.01666666667,610.7143008:0.01666666667):0.008333333333):0.025,((549.739486:0.01666666667,550.7347254:0.01666666667):0.01666666667,(591.6959139:0.01666666667,671.6986393:0.01666666667):0.01666666667):0.01666666667):0.0130952381):0.01121031746,(((712.6792652:0.02777777778,(686.6636261:0.025,(610.7329275:0.01666666667,672.7207424:0.01666666667):0.008333333333):0.002777777778):0.01805555556,((554.6927924:0.01666666667,572.7397353:0.01666666667):0.01666666667,(669.7197397:0.01666666667,704.7124385:0.01666666667):0.01666666667):0.0125):0.02005208333,((620.7276515:0.04259259259,((677.7253078:0.01666666667,(627.7249236:0.01666666667,630.7245853:0.01666666667):0):0.02314814815,((530.7626716:0.01666666667,548.7554783:0.01666666667):0.01458333333,((555.757923:0.01666666667,587.7299973:0.01666666667):0.008333333333,(575.7299957:0.01666666667,575.7663795:0.01666666667):0.008333333333):0.00625):0.008564814815):0.002777777778):0.01518518519,((772.6942973:0.01666666667,816.6841227:0.01666666667):0.0375,(824.0082249:0.02777777778,(577.7582173:0.01666666667,(511.7629111:0.01666666667,547.7476581:0.01666666667):0):0.01111111111):0.02638888889):0.003611111111):0.008107638889):0.008420138889):0.03302777778,(((647.7304694:0.025,(524.7840147:0.01666666667,619.7478121:0.01666666667):0.008333333333):0.01944444444,((607.7603877:0.01666666667,637.7168103:0.01666666667):0.01666666667,(616.7134326:0.01666666667,702.7138181:0.01666666667):0.01666666667):0.01111111111):0.0371031746,((796.6941463:0.025,(612.6933596:0.01666666667,631.7117521:0.01666666667):0.008333333333):0.02833333333,((673.7506573:0.01666666667,743.7197533:0.01666666667):0.01944444444,(635.6588605:0.025,(580.6894415:0.01666666667,679.721461:0.01666666667):0.008333333333):0.01111111111):0.01722222222):0.02821428571):0.02578571429):0.0216091954):0.009475192783):0.008260614732):0.01099799056,(((((792.6651153:0.01666666667,797.6804254:0.01666666667):0.03452380952,((863.9978642:0.025,(599.7525424:0.01666666667,631.7246215:0.01666666667):0.008333333333):0.01388888889,((310.860992:0.01666666667,550.7599877:0.01666666667):0.01666666667,(571.733819:0.01666666667,586.7447248:0.01666666667):0.01666666667):0.005555555556):0.0123015873):0.02288359788,((720.6030002:0.025,(654.6651934:0.01666666667,752.6655956:0.01666666667):0.008333333333):0.03333333333,((605.7328011:0.01666666667,(473.7269214:0.01666666667,587.7222262:0.01666666667):0):0.02222222222,(713.7352992:0.025,(586.708353:0.01666666667,666.6651683:0.01666666667):0.008333333333):0.01388888889):0.01944444444):0.01574074074):0.03240740741,(((567.7267201:0.01666666667,802.0342361:0.01666666667):0.025,(679.0055879:0.025,(386.8897736:0.01666666667,665.9957218:0.01666666667):0.008333333333):0.01666666667):0.03346153846,((548.8347771:0.03333333333,((420.7874189:0.01666666667,451.7820011:0.01666666667):0.008333333333,(456.7874169:0.01666666667,524.7772555:0.01666666667):0.008333333333):0.008333333333):0.02291666667,((768.0062904:0.02777777778,(619.7484403:0.025,(436.767742:0.01666666667,495.7922853:0.01666666667):0.008333333333):0.002777777778):0.01805555556,((315.8227261:0.01666666667,425.8231775:0.01666666667):0.01666666667,(528.8964048:0.01666666667,784.0223385:0.01666666667):0.01666666667):0.0125):0.01041666667):0.01887820513):0.03135327635):0.04708850932,((((((488.8459553:0.025,(409.8874488:0.01666666667,437.845983:0.01666666667):0.008333333333):0.02777777778,((456.7876756:0.01666666667,471.834966:0.01666666667):0.01666666667,(485.7904234:0.01666666667,580.7542255:0.01666666667):0.01666666667):0.01944444444):0.02841269841,((469.9257624:0.025,(230.7736372:0.01666666667,314.8311426:0.01666666667):0.008333333333):0.02976190476,((509.7640458:0.025,(348.8473698:0.01666666667,417.8688184:0.01666666667):0.008333333333):0.01944444444,((405.8243752:0.01666666667,424.8189661:0.01666666667):0.01666666667,(418.8152429:0.01666666667,433.7845758:0.01666666667):0.01666666667):0.01111111111):0.01031746032):0.02642857143):0.02727185611,((((478.7963116:0.01666666667,514.7729111:0.01666666667):0.025,((380.9525555:0.01666666667,436.8665596:0.01666666667):0.01666666667,(458.8276075:0.01666666667,468.8119597:0.01666666667):0.01666666667):0.008333333333):0.03095238095,(((412.7618847:0.01666666667,450.798658:0.01666666667):0.02083333333,(536.8853011:0.02222222222,(387.8376162:0.01666666667,(378.8008945:0.01666666667,386.8423564:0.01666666667):0):0.005555555556):0.01527777778):0.02083333333,(525.8275559:0.04285714286,((472.7738496:0.01666666667,488.7925674:0.01666666667):0.01833333333,((400.8129033:0.01666666667,420.8027316:0.01666666667):0.01111111111,(492.8238383:0.01666666667,(404.7714252:0.01666666667,406.8234539:0.01666666667):0):0.01111111111):0.007222222222):0.007857142857):0.01547619048):0.01428571429):0.01613095238,(((653.9595347:0.025,(380.8230294:0.01666666667,430.8386826:0.01666666667):0.008333333333):0.025,((409.961915:0.01666666667,743.9912387:0.01666666667):0.01666666667,(690.0678232:0.01666666667,714.0678133:0.01666666667):0.01666666667):0.01666666667):0.02445887446,((496.785047:0.025,(495.7745384:0.01666666667,501.8003592:0.01666666667):0.008333333333):0.02777777778,((882.9130447:0.025,(444.8027137:0.01666666667,459.8261903:0.01666666667):0.008333333333):0.01833333333,((413.9252329:0.01666666667,575.8735443:0.01666666667):0.01944444444,(494.8520689:0.01666666667,(438.8258512:0.01666666667,442.8207704:0.01666666667):0):0.01944444444):0.007222222222):0.009444444444):0.02168109668):0.01429112554):0.0197123323):0.02245134998,(((((306.9104589:0.01666666667,330.91045:0.01666666667):0.01666666667,(576.6989784:0.01666666667,619.7173697:0.01666666667):0.01666666667):0.02,((578.754861:0.01666666667,591.7262924:0.01666666667):0.025,(426.8481024:0.025,(336.8164039:0.01666666667,338.8558574:0.01666666667):0.008333333333):0.01666666667):0.01166666667):0.03168350168,(((205.9597911:0.01666666667,207.9309828:0.01666666667):0.03106060606,(((386.8384854:0.01666666667,438.8098952:0.01666666667):0.01388888889,(449.7894998:0.025,(375.855814:0.01666666667,454.8048134:0.01666666667):0.008333333333):0.005555555556):0.009444444444,((467.7558058:0.01666666667,473.7816277:0.01666666667):0.01458333333,((426.7986648:0.01666666667,523.7820247:0.01666666667):0.008333333333,(518.7667091:0.01666666667,536.7772732:0.01666666667):0.008333333333):0.00625):0.00875):0.007727272727):0.02335534836,((485.913925:0.03333333333,(451.8091799:0.025,(369.840086:0.01666666667,427.8091705:0.01666666667):0.008333333333):0.008333333333):0.01666666667,((394.8326444:0.01666666667,(379.8091611:0.01666666667,379.8329693:0.01666666667):0):0.01944444444,(414.8601969:0.01666666667,490.8160478:0.01666666667):0.01944444444):0.01388888889):0.02108262108):0.01393421393):0.0328787103,(((((457.7861662:0.01666666667,510.7585672:0.01666666667):0.008333333333,(556.800436:0.01666666667,611.8426335:0.01666666667):0.008333333333):0.01666666667,((402.7946359:0.01666666667,505.8004478:0.01666666667):0.01944444444,(558.7160456:0.025,(446.7871471:0.01666666667,504.7562262:0.01666666667):0.008333333333):0.01111111111):0.005555555556):0.02973251029,((484.7793248:0.025,(286.950764:0.01666666667,326.8623058:0.01666666667):0.008333333333):0.03333333333,((396.7840946:0.01666666667,467.7848286:0.01666666667):0.025,((376.818074:0.01666666667,420.8442927:0.01666666667):0.008333333333,(433.8157229:0.01666666667,474.8184596:0.01666666667):0.008333333333):0.01666666667):0.01666666667):0.01306584362):0.04074679254,(((358.8470231:0.01666666667,438.8038332:0.01666666667):0.03333333333,((206.8595594:0.01666666667,309.8653707:0.01666666667):0.01666666667,(290.8707977:0.01666666667,293.8942641:0.01666666667):0.01666666667):0.01666666667):0.03055555556,(((254.72619:0.01666666667,406.7959983:0.01666666667):0.01666666667,(370.8946353:0.01666666667,386.8895462:0.01666666667):0.01666666667):0.03333333333,((521.094344:0.025,(462.0419633:0.01666666667,561.0892521:0.01666666667):0.008333333333):0.01944444444,((282.7919093:0.01666666667,387.837181:0.01666666667):0.01666666667,(320.7204035:0.01666666667,434.7997223:0.01666666667):0.01666666667):0.01111111111):0.02222222222):0.01388888889):0.03159041394):0.005749575816):0.01301813696):0.0120560421,(((372.0680979:0.03333333333,(275.9008872:0.025,(260.8774204:0.01666666667,261.8726621:0.01666666667):0.008333333333):0.008333333333):0.07142857143,(((440.9186703:0.03333333333,(373.8652372:0.02777777778,(361.9016318:0.01666666667,(334.8543494:0.01666666667,347.8495976:0.01666666667):0):0.01111111111):0.005555555556):0.01666666667,((281.8893378:0.01666666667,300.8839182:0.01666666667):0.01944444444,(581.9374575:0.025,(304.8424511:0.01666666667,452.8948728:0.01666666667):0.008333333333):0.01111111111):0.01388888889):0.03925925926,((((299.8951547:0.01666666667,372.9115424:0.01666666667):0.008333333333,(403.8757897:0.01666666667,414.8679604:0.01666666667):0.008333333333):0.02152777778,((349.7798731:0.01666666667,416.8108358:0.01666666667):0.01666666667,(428.8108442:0.02222222222,(400.8523226:0.01666666667,(392.8108448:0.01666666667,394.8265011:0.01666666667):0):0.005555555556):0.01111111111):0.01319444444):0.01972222222,((360.8185422:0.01666666667,396.839675:0.01666666667):0.03333333333,((325.8676172:0.01666666667,420.8210397:0.01666666667):0.02083333333,((382.8417658:0.01666666667,388.8159552:0.01666666667):0.008333333333,(398.8189262:0.01666666667,416.8294958:0.01666666667):0.008333333333):0.0125):0.0125):0.01625):0.02300925926):0.0155026455):0.02713220273,(((((373.846132:0.01666666667,378.8614498:0.01666666667):0.01666666667,(374.8665385:0.01666666667,384.8144991:0.01666666667):0.01666666667):0.03333333333,((455.7788353:0.01666666667,498.7846574:0.01666666667):0.01666666667,(460.7703514:0.01666666667,527.787406:0.01666666667):0.01666666667):0.03333333333):0.04640625,((((318.8520089:0.01666666667,360.862568:0.01666666667):0.01666666667,(372.8261685:0.01666666667,388.8574732:0.01666666667):0.01666666667):0.04907407407,(((295.7216969:0.01666666667,489.7432257:0.01666666667):0.02685185185,((600.7993575:0.025,(438.7749933:0.01666666667,503.8064782:0.01666666667):0.008333333333):0.01296296296,(662.7187475:0.03333333333,((541.7857519:0.01666666667,(503.7701011:0.01666666667,523.7751843:0.01666666667):0):0.01111111111,(539.7465944:0.01666666667,559.751677:0.01666666667):0.01111111111):0.005555555556):0.00462962963):0.005555555556):0.02381481481,((500.7882018:0.01666666667,543.7701996:0.01666666667):0.0481884058,(((545.7584626:0.025,(399.7894692:0.01666666667,430.763225:0.01666666667):0.008333333333):0.02222222222,((443.7581762:0.01666666667,475.8207742:0.01666666667):0.01666666667,(459.8258497:0.02222222222,(470.8418361:0.01666666667,(426.7792291:0.01666666667,460.8211022:0.01666666667):0):0.005555555556):0.01111111111):0.01388888889):0.01031746032,(((571.744674:0.01666666667,(522.7521006:0.01666666667,558.7368403:0.01666666667):0):0.01944444444,((474.7673496:0.01666666667,508.7550645:0.01666666667):0.01666666667,(498.7851141:0.01666666667,514.7622661:0.01666666667):0.01666666667):0.002777777778):0.01592970522,((340.8541225:0.01666666667,392.8854296:0.01666666667):0.025,((426.8003648:0.01666666667,(386.8418393:0.01666666667,404.8160245:0.01666666667):0):0.01388888889,(396.8023985:0.01666666667,440.8160297:0.01666666667):0.01388888889):0.01111111111):0.01037414966):0.005498866213):0.007315389924):0.00247826087):0.01507407407):0.01284259259,(((411.862306:0.02777777778,(366.8772322:0.01666666667,(235.8189965:0.01666666667,307.8401205:0.01666666667):0):0.01111111111):0.025,((511.7625981:0.01666666667,540.7653409:0.01666666667):0.025,((272.6897682:0.01666666667,477.757128:0.01666666667):0.01666666667,(435.8305692:0.01666666667,437.7986029:0.01666666667):0.01666666667):0.008333333333):0.01111111111):0.03044444444,(((462.779972:0.025,(398.8180608:0.01666666667,408.8235342:0.01666666667):0.008333333333):0.01944444444,(501.7071753:0.025,(440.7911:0.01666666667,506.7936024:0.01666666667):0.008333333333):0.01944444444):0.03576388889,(((437.8002619:0.01666666667,451.8159044:0.01666666667):0.03125,((558.7650042:0.01666666667,620.7290118:0.01666666667):0.02222222222,((445.7649446:0.01666666667,512.7959007:0.01666666667):0.01666666667,((474.7802644:0.01666666667,501.7799231:0.01666666667):0.008333333333,(476.7846727:0.01666666667,500.7959043:0.01666666667):0.008333333333):0.008333333333):0.005555555556):0.009027777778):0.02232142857,((488.8346565:0.025,(392.8734002:0.01666666667,428.8499925:0.01666666667):0.008333333333):0.02954545455,((510.7071781:0.01666666667,512.7466394:0.01666666667):0.0287037037,(((423.8193438:0.01666666667,(336.7873151:0.01666666667,345.8240323:0.01666666667):0):0.008333333333,(451.8142636:0.01666666667,556.839102:0.01666666667):0.008333333333):0.01166666667,(426.8554014:0.02777777778,(430.813925:0.01666666667,(414.8190087:0.01666666667,420.7931851:0.01666666667):0):0.01111111111):0.008888888889):0.008703703704):0.009175084175):0.01569264069):0.009970238095):0.003013888889):0.01202777778):0.01782291667):0.009327008511,(((546.1036738:0.03333333333,(374.853652:0.025,(257.8583671:0.01666666667,336.8168745:0.01666666667):0.008333333333):0.008333333333):0.046875,(((607.7543138:0.02777777778,(431.800235:0.025,(346.7917281:0.01666666667,448.805657:0.01666666667):0.008333333333):0.002777777778):0.01805555556,((309.8719328:0.01666666667,367.8410237:0.01666666667):0.01666666667,(360.8466327:0.01666666667,369.8122279:0.01666666667):0.01666666667):0.0125):0.01875,(((382.8076505:0.01666666667,450.7974968:0.01666666667):0.01666666667,(449.7836244:0.01666666667,460.7632224:0.01666666667):0.01666666667):0.01666666667,((469.7682752:0.01666666667,493.779511:0.01666666667):0.01666666667,(495.7765164:0.01666666667,517.7584562:0.01666666667):0.01666666667):0.01666666667):0.01458333333):0.015625):0.03537909836,(((((587.7055211:0.01666666667,(558.7153662:0.01666666667,574.7340826:0.01666666667):0):0.01944444444,(624.7344532:0.01666666667,652.6929801:0.01666666667):0.01944444444):0.01722222222,((547.7375353:0.01666666667,548.7409006:0.01666666667):0.025,(568.7459894:0.025,(318.6102312:0.01666666667,599.7518003:0.01666666667):0.008333333333):0.01666666667):0.01166666667):0.02878787879,((516.7384405:0.01666666667,535.7806416:0.01666666667):0.05833333333,((576.7562429:0.025,(492.735109:0.01666666667,534.756906:0.01666666667):0.008333333333):0.025,((571.744283:0.01666666667,581.822538:0.01666666667):0.02083333333,(570.7490458:0.02777777778,(598.7551925:0.01666666667,(505.7337197:0.01666666667,557.728645:0.01666666667):0):0.01111111111):0.009722222222):0.0125):0.025):0.007121212121):0.01807720058,(((761.7094845:0.025,(643.6676258:0.01666666667,748.6890886:0.01666666667):0.008333333333):0.03425925926,(((231.6464022:0.01666666667,483.7614396:0.01666666667):0.01666666667,(502.7560255:0.01666666667,513.7482022:0.01666666667):0.01666666667):0.01,((649.6808816:0.01666666667,662.6887014:0.01666666667):0.01944444444,(664.7278557:0.025,(560.7096887:0.01666666667,626.7121983:0.01666666667):0.008333333333):0.01111111111):0.007222222222):0.01592592593):0.02347883598,((((554.6912599:0.01666666667,558.7225545:0.01666666667):0.008333333333,(582.6974138:0.01666666667,604.7181415:0.01666666667):0.008333333333):0.0175,((651.671255:0.01666666667,718.7022151:0.01666666667):0.01388888889,(744.7178749:0.01666666667,(652.6916537:0.01666666667,676.7280399:0.01666666667):0):0.01388888889):0.01194444444):0.02884502924,((((430.7758064:0.01666666667,448.8101823:0.01666666667):0.01666666667,(540.7669982:0.01666666667,(512.8084776:0.01666666667,516.803386:0.01666666667):0):0.01666666667):0.008333333333,((211.6971842:0.01666666667,492.7636179:0.01666666667):0.01666666667,(439.8081779:0.01666666667,448.7737871:0.01666666667):0.01666666667):0.008333333333):0.01333333333,((658.7062423:0.025,(562.721488:0.01666666667,614.76402:0.01666666667):0.008333333333):0.02261904762,((595.693976:0.01666666667,610.7174596:0.01666666667):0.02166666667,((494.8106484:0.01666666667,548.7534416:0.01666666667):0.008333333333,(602.7640128:0.01666666667,(550.7690905:0.01666666667,567.7480296:0.01666666667):0):0.008333333333):0.01333333333):0.009285714286):0.007380952381):0.01634502924):0.011393066):0.01746031746):0.015389019):0.006812493484):0.009494182317):0.01107561689):0.01060026642):0.004106336017):0.001712539663):0.0005435764555,(((((((642.7447467:0.025,(438.7752822:0.01666666667,586.7913203:0.01666666667):0.008333333333):0.01944444444,((449.7965306:0.01666666667,511.7440475:0.01666666667):0.01666666667,(514.8178254:0.01666666667,517.7698651:0.01666666667):0.01666666667):0.01111111111):0.04404761905,(((535.7311289:0.01666666667,578.7369512:0.01666666667):0.01666666667,(568.733969:0.01666666667,584.7111231:0.01666666667):0.01666666667):0.03333333333,((715.7346249:0.025,(581.7366054:0.01666666667,641.7213299:0.01666666667):0.008333333333):0.01944444444,(785.0230532:0.03333333333,((453.7797966:0.01666666667,533.7366093:0.01666666667):0.008333333333,(506.7257085:0.01666666667,532.7413617:0.01666666667):0.008333333333):0.008333333333):0.01111111111):0.02222222222):0.02182539683):0.04185407212,((((348.8787193:0.01666666667,352.8736306:0.01666666667):0.01666666667,(413.8722559:0.01666666667,696.7049906:0.01666666667):0.01666666667):0.03166666667,((766.6869798:0.01666666667,792.6662404:0.01666666667):0.025,(679.7053102:0.025,(631.7019458:0.01666666667,650.7441364:0.01666666667):0.008333333333):0.01666666667):0.02333333333):0.05847883598,(((690.6858222:0.01666666667,808.6760404:0.01666666667):0.03166666667,((738.6883002:0.01666666667,(640.7114014:0.01666666667,692.6828148:0.01666666667):0):0.01944444444,(665.6719272:0.01666666667,667.7239578:0.01666666667):0.01944444444):0.01222222222):0.04531746032,(((800.6315528:0.025,(616.6988883:0.01666666667,640.6988864:0.01666666667):0.008333333333):0.01944444444,((594.7289252:0.01666666667,620.7081953:0.01666666667):0.01666666667,(718.6941996:0.01666666667,800.6666602:0.01666666667):0.01666666667):0.01111111111):0.03514739229,(((611.7444722:0.01666666667,654.7502796:0.01666666667):0.01875,(689.8138976:0.02777777778,(646.7427007:0.025,(547.7614405:0.01666666667,628.7498926:0.01666666667):0.008333333333):0.002777777778):0.007638888889):0.01909722222,((636.7311718:0.025,(565.7178677:0.01666666667,569.7127829:0.01666666667):0.008333333333):0.01944444444,((660.6774782:0.01666666667,686.6931264:0.01666666667):0.01944444444,(690.7147761:0.025,(595.7106833:0.01666666667,626.7164879:0.01666666667):0.008333333333):0.01111111111):0.008333333333):0.01006944444):0.02507794785):0.01405895692):0.02982804233):0.00686729963):0.01551516193,((((((494.7801569:0.01666666667,(453.7536114:0.01666666667,470.7801536:0.01666666667):0):0.01388888889,(488.7543431:0.01666666667,682.7346059:0.01666666667):0.01388888889):0.0287037037,(((490.8064883:0.01666666667,650.7391564:0.01666666667):0.01666666667,(636.7122723:0.01666666667,670.7329991:0.01666666667):0.01666666667):0.02,((632.7098653:0.01666666667,636.7411745:0.01666666667):0.025,(624.7373973:0.025,(456.7822808:0.01666666667,484.7771993:0.01666666667):0.008333333333):0.01666666667):0.01166666667):0.005925925926):0.02208994709,(((441.7841006:0.01666666667,469.7790129:0.01666666667):0.01666666667,(491.7749859:0.01666666667,507.7794187:0.01666666667):0.01666666667):0.03333333333,((641.7115836:0.02777777778,(576.7583555:0.01666666667,(512.7600591:0.01666666667,546.7477814:0.01666666667):0):0.01111111111):0.02222222222,(526.7885887:0.03333333333,(434.7494973:0.025,(419.7749785:0.01666666667,501.780464:0.01666666667):0.008333333333):0.008333333333):0.01666666667):0.01666666667):0.01468253968):0.02826617827,((((240.9258079:0.01666666667,534.8025778:0.01666666667):0.01666666667,(356.8593463:0.01666666667,472.9066958:0.01666666667):0.01666666667):0.03055555556,((388.7987969:0.025,(374.8559226:0.01666666667,377.879393:0.01666666667):0.008333333333):0.01388888889,(552.8760243:0.025,(386.8195469:0.01666666667,466.7763668:0.01666666667):0.008333333333):0.01388888889):0.025):0.02935672515,((690.0665725:0.0375,(750.9850225:0.02777777778,(508.8471387:0.025,(403.8369099:0.01666666667,551.8893354:0.01666666667):0.008333333333):0.002777777778):0.009722222222):0.02845238095,((443.8046421:0.025,(418.809401:0.01666666667,425.7862262:0.01666666667):0.008333333333):0.02550505051,((558.8376288:0.025,(500.888533:0.01666666667,558.8138241:0.01666666667):0.008333333333):0.01944444444,(((416.8114892:0.01666666667,448.765813:0.01666666667):0.01666666667,(446.7739635:0.01666666667,526.7766755:0.01666666667):0.01666666667):0.008333333333,((464.7607329:0.01666666667,488.7818546:0.01666666667):0.01666666667,(541.7872726:0.01666666667,556.7566002:0.01666666667):0.01666666667):0.008333333333):0.002777777778):0.006060606061):0.01544733045):0.02729323308):0.01636977058):0.02969796161,(((((369.8403151:0.01666666667,(320.8477548:0.01666666667,366.8168406:0.01666666667):0):0.02777777778,(669.1670313:0.03333333333,(345.8555916:0.025,(318.8321145:0.01666666667,320.8278188:0.01666666667):0.008333333333):0.008333333333):0.01111111111):0.02301587302,((609.073131:0.025,(471.0778301:0.01666666667,479.0465295:0.01666666667):0.008333333333):0.03148148148,((491.0829013:0.01666666667,549.0883869:0.01666666667):0.01666666667,((255.0508345:0.01666666667,443.0981738:0.01666666667):0.008333333333,(372.0246744:0.01666666667,445.0774291:0.01666666667):0.008333333333):0.008333333333):0.02314814815):0.01097883598):0.02694072421,(((573.722285:0.01666666667,740.8169118:0.01666666667):0.05333333333,((754.060797:0.01666666667,782.0193347:0.01666666667):0.04375,(((441.815473:0.01666666667,490.8080439:0.01666666667):0.01666666667,(466.804678:0.01666666667,530.8029554:0.01666666667):0.01666666667):0.00625,((443.8032986:0.01666666667,495.8345941:0.01666666667):0.01666666667,(466.8080449:0.01666666667,692.8227666:0.01666666667):0.01666666667):0.00625):0.02083333333):0.009583333333):0.02027777778,(((452.7865698:0.01666666667,460.8127911:0.01666666667):0.025,(618.7298125:0.025,(434.7467772:0.01666666667,492.8362667:0.01666666667):0.008333333333):0.01666666667):0.03055555556,(((444.8421133:0.01666666667,(420.8421102:0.01666666667,(376.8522769:0.01666666667,396.8421143:0.01666666667):0):0):0.01666666667,(482.8788777:0.025,(398.8213594:0.01666666667,426.8526504:0.01666666667):0.008333333333):0.008333333333):0.02113095238,((675.0853084:0.025,(314.9310916:0.01666666667,386.8399949:0.01666666667):0.008333333333):0.01277777778,((526.8179377:0.01666666667,(440.8175429:0.01666666667,466.7968129:0.01666666667):0):0.01388888889,(458.824741:0.01666666667,522.7866369:0.01666666667):0.01388888889):0.007222222222):0.01668650794):0.01775793651):0.01805555556):0.004123263889):0.03515058877,(((((369.8194973:0.01666666667,412.8253053:0.01666666667):0.01666666667,(398.8130298:0.01666666667,446.8130319:0.01666666667):0.01666666667):0.01666666667,((470.8368637:0.01666666667,526.7902884:0.01666666667):0.01666666667,(480.7821214:0.01666666667,491.774301:0.01666666667):0.01666666667):0.01666666667):0.01833333333,(((542.7726617:0.01666666667,549.749479:0.01666666667):0.01666666667,(552.7491438:0.01666666667,578.7647882:0.01666666667):0.01666666667):0.02424242424,((681.8307771:0.03333333333,(532.7262751:0.025,(466.7487236:0.01666666667,467.7565472:0.01666666667):0.008333333333):0.008333333333):0.0119047619,((417.8341015:0.025,(226.6838218:0.01666666667,497.7909161:0.01666666667):0.008333333333):0.01527777778,(518.7566865:0.02777777778,(445.772179:0.025,(435.797031:0.01666666667,516.7854874:0.01666666667):0.008333333333):0.002777777778):0.0125):0.00496031746):0.01233766234):0.01075757576):0.03097353497,(((625.7140731:0.01666666667,668.7198924:0.01666666667):0.03888888889,((420.8092474:0.01666666667,430.8147346:0.01666666667):0.025,((404.8224931:0.01666666667,440.7991026:0.01666666667):0.01666666667,(429.8069182:0.01666666667,445.7840816:0.01666666667):0.01666666667):0.008333333333):0.01388888889):0.01472222222,(((431.8351471:0.01666666667,541.8705768:0.01666666667):0.01944444444,(453.7961064:0.025,(414.8198385:0.01666666667,417.8194964:0.01666666667):0.008333333333):0.01111111111):0.02055555556,((590.7711991:0.025,(517.7885297:0.01666666667,527.7364917:0.01666666667):0.008333333333):0.02420634921,((593.7470748:0.01666666667,816.0182044:0.01666666667):0.01833333333,((502.7912443:0.01666666667,(464.8119768:0.01666666667,480.7705073:0.01666666667):0):0.01666666667,(578.7473959:0.01666666667,607.7501459:0.01666666667):0.01666666667):0.001666666667):0.01420634921):0.00746031746):0.01361111111):0.02902909053):0.03024476213):0.009761715793):0.006547951311):0.01271780293,((((396.8683037:0.025,(349.8489471:0.01666666667,367.8595033:0.01666666667):0.008333333333):0.03833333333,((381.8387637:0.01666666667,388.8155853:0.01666666667):0.01944444444,(344.8730581:0.025,(292.817953:0.01666666667,309.8570684:0.01666666667):0.008333333333):0.01111111111):0.02722222222):0.03761363636,(((458.8670332:0.01666666667,462.8619388:0.01666666667):0.01666666667,(482.7683871:0.01666666667,538.7582097:0.01666666667):0.01666666667):0.04166666667,((524.9600734:0.025,(327.8598595:0.01666666667,392.8913296:0.01666666667):0.008333333333):0.01944444444,((352.8236439:0.01666666667,408.8401414:0.01666666667):0.01666666667,(416.8219305:0.01666666667,452.7984287:0.01666666667):0.01666666667):0.01111111111):0.03055555556):0.0259469697):0.05512787651,((((((319.8580633:0.01666666667,347.8166029:0.01666666667):0.01666666667,(393.8140472:0.01666666667,477.7987952:0.01666666667):0.01666666667):0.02833333333,((598.8753564:0.01666666667,599.8831803:0.01666666667):0.01944444444,(381.8317766:0.025,(306.8361363:0.01666666667,335.8626912:0.01666666667):0.008333333333):0.01111111111):0.02555555556):0.02481481481,(((634.7061881:0.01666666667,698.6776043:0.01666666667):0.01666666667,(683.6571882:0.01666666667,756.6735733:0.01666666667):0.01666666667):0.04166666667,((654.6902322:0.025,(360.813458:0.01666666667,378.7876416:0.01666666667):0.008333333333):0.025,(724.7014868:0.025,(599.7521944:0.01666666667,669.6898985:0.01666666667):0.008333333333):0.025):0.025):0.01148148148):0.03652559762,(((850.6413291:0.025,(745.6754105:0.01666666667,788.6938094:0.01666666667):0.008333333333):0.03611111111,((728.6968003:0.025,(490.7770647:0.01666666667,748.6866339:0.01666666667):0.008333333333):0.01944444444,((664.6866115:0.01666666667,712.6866119:0.01666666667):0.01666666667,(666.6447544:0.01666666667,816.6764547:0.01666666667):0.01666666667):0.01111111111):0.01666666667):0.05672576832,(((((346.7364597:0.01666666667,439.7691562:0.01666666667):0.01666666667,(528.7692077:0.01666666667,538.7535668:0.01666666667):0.01666666667):0.01666666667,((375.828065:0.01666666667,407.8178869:0.01666666667):0.01666666667,(497.7954377:0.01666666667,523.8110805:0.01666666667):0.01666666667):0.01666666667):0.02893518519,((496.7902826:0.025,(294.888298:0.01666666667,644.8274532:0.01666666667):0.008333333333):0.02777777778,((481.8209598:0.01666666667,(221.6797108:0.01666666667,467.8053095:0.01666666667):0):0.01666666667,(488.79443:0.01666666667,(372.7834627:0.01666666667,436.7994969:0.01666666667):0):0.01666666667):0.01944444444):0.02615740741):0.0263916122,((((376.8171241:0.01666666667,537.7338052:0.01666666667):0.025,(550.7450149:0.025,(547.7392831:0.01666666667,579.7477487:0.01666666667):0.008333333333):0.01666666667):0.02378787879,(((476.7709339:0.01666666667,506.7814909:0.01666666667):0.01666666667,(508.749523:0.01666666667,621.7260803:0.01666666667):0.01666666667):0.02619047619,((559.7604123:0.01666666667,593.7811526:0.01666666667):0.025,((500.7766603:0.01666666667,718.6994505:0.01666666667):0.01944444444,(493.7886031:0.025,(393.7725574:0.01666666667,449.789057:0.01666666667):0.008333333333):0.01111111111):0.005555555556):0.01785714286):0.005930735931):0.01430735931,(((348.8481807:0.01666666667,349.8322013:0.01666666667):0.01944444444,(521.7883552:0.025,(397.8322:0.01666666667,412.8431073:0.01666666667):0.008333333333):0.01111111111):0.03314814815,((510.8280152:0.02777777778,(494.7967435:0.025,(398.8119599:0.01666666667,428.7861493:0.01666666667):0.008333333333):0.002777777778):0.01972222222,((409.8167515:0.01666666667,(396.8089167:0.01666666667,409.7803648:0.01666666667):0):0.01944444444,(406.7807073:0.01666666667,493.7803763:0.01666666667):0.01944444444):0.01138888889):0.02175925926):0.0105026455):0.02556489262):0.01251008205):0.005170199669):0.02515629809,(((((667.6781044:0.01666666667,707.7094012:0.01666666667):0.025,(726.6914141:0.025,(654.6914203:0.01666666667,743.7179638:0.01666666667):0.008333333333):0.01666666667):0.05119047619,((608.7389319:0.025,(545.7042249:0.01666666667,586.7069662:0.01666666667):0.008333333333):0.025,((574.7334543:0.01666666667,576.7252986:0.01666666667):0.01666666667,(617.714112:0.01666666667,641.7505032:0.01666666667):0.01666666667):0.01666666667):0.04285714286):0.03403987611,(((223.4488589:0.01666666667,245.4332112:0.01666666667):0.025,(689.7142696:0.025,(573.7098328:0.01666666667,582.710174:0.01666666667):0.008333333333):0.01666666667):0.06037037037,(((602.7288248:0.01666666667,608.703014:0.01666666667):0.025,(697.6812904:0.025,(642.690744:0.01666666667,650.680564:0.01666666667):0.008333333333):0.01666666667):0.04596774194,(((590.8569923:0.03333333333,(570.7418742:0.025,(424.7728684:0.01666666667,458.81474:0.01666666667):0.008333333333):0.008333333333):0.01944444444,((632.7370543:0.025,(505.7647858:0.01666666667,537.7732447:0.01666666667):0.008333333333):0.01388888889,(620.747488:0.025,(512.7052219:0.01666666667,556.7678273:0.01666666667):0.008333333333):0.01388888889):0.01388888889):0.02452380952,(((650.6860247:0.025,(628.7040853:0.01666666667,644.6626243:0.01666666667):0.008333333333):0.02182539683,((751.6679833:0.01666666667,778.6676565:0.01666666667):0.025,((507.7866406:0.01666666667,586.74515:0.01666666667):0.008333333333,(618.7349895:0.01666666667,(571.7342508:0.01666666667,588.7608037:0.01666666667):0):0.008333333333):0.01666666667):0.005158730159):0.02378066378,(((549.749898:0.01666666667,564.7369819:0.01666666667):0.01944444444,(526.7417667:0.025,(501.7465266:0.01666666667,523.7672698:0.01666666667):0.008333333333):0.01111111111):0.01722222222,((547.7553945:0.01666666667,577.7295712:0.01666666667):0.02083333333,(531.7604606:0.02777777778,(529.7448186:0.01666666667,(448.7801851:0.01666666667,449.7880058:0.01666666667):0):0.01111111111):0.009722222222):0.01583333333):0.01727272727):0.006695526696):0.0103328213):0.01440262843):0.02485998193):0.01667664323,(((((638.7096166:0.025,(420.7868117:0.01666666667,470.8235646:0.01666666667):0.008333333333):0.03166666667,((458.808648:0.01666666667,571.7453613:0.01666666667):0.025,(800.7776797:0.025,(601.7017897:0.01666666667,658.735822:0.01666666667):0.008333333333):0.01666666667):0.015):0.02398809524,((798.6726124:0.03333333333,(774.6851964:0.025,(759.6855231:0.01666666667,772.6569686:0.01666666667):0.008333333333):0.008333333333):0.03166666667,((679.6984288:0.01666666667,693.6776924:0.01666666667):0.0375,(((552.6971163:0.01666666667,567.7205878:0.01666666667):0.01666666667,(578.7239933:0.01666666667,606.7301406:0.01666666667):0.01666666667):0.00625,((572.7168007:0.01666666667,610.7324595:0.01666666667):0.01666666667,(596.7597063:0.01666666667,599.7528511:0.01666666667):0.01666666667):0.00625):0.01458333333):0.01083333333):0.0156547619):0.03279433581,(((((701.678906:0.01666666667,860.6275502:0.01666666667):0.01666666667,(740.65807:0.01666666667,796.6478953:0.01666666667):0.01666666667):0.03888888889,((622.6947009:0.01666666667,675.6671023:0.01666666667):0.025,((511.7695528:0.01666666667,751.6685547:0.01666666667):0.01666666667,(616.7019017:0.01666666667,664.6688792:0.01666666667):0.01666666667):0.008333333333):0.03055555556):0.01375816993,((((532.7349251:0.01666666667,576.7247568:0.01666666667):0.01666666667,(591.7032845:0.01666666667,610.745482:0.01666666667):0.01666666667):0.02380952381,((658.654977:0.01666666667,666.6811961:0.01666666667):0.02833333333,((584.7119961:0.01666666667,596.6756085:0.01666666667):0.025,(716.7179447:0.025,(523.7828525:0.01666666667,619.7345767:0.01666666667):0.008333333333):0.01666666667):0.003333333333):0.01214285714):0.01966873706,((784.6094419:0.04848484848,((641.7222965:0.025,(484.7849404:0.01666666667,554.7226321:0.01666666667):0.008333333333):0.01527777778,((614.7311968:0.01666666667,629.7182814:0.01666666667):0.01388888889,((581.7335367:0.01666666667,(500.7450859:0.01666666667,501.7767111:0.01666666667):0):0.007407407407,(619.7491848:0.01666666667,(571.7491925:0.01666666667,609.7648354:0.01666666667):0):0.007407407407):0.006481481481):0.009722222222):0.008207070707):0.01123737374,(((502.7430032:0.01666666667,549.7623586:0.01666666667):0.01666666667,(566.7590311:0.01666666667,580.738299:0.01666666667):0.01666666667):0.01547619048,((641.7494831:0.025,(582.7301364:0.01666666667,583.7253835:0.01666666667):0.008333333333):0.01527777778,(701.6964409:0.02777777778,(537.7524323:0.025,(520.7297468:0.01666666667,539.7481331:0.01666666667):0.008333333333):0.002777777778):0.0125):0.008531746032):0.01091269841):0.01708937198):0.009168797954):0.0221761735,(((((637.726025:0.01666666667,(609.7311158:0.01666666667,626.7338544:0.01666666667):0):0.01944444444,(707.6985:0.01666666667,761.7090673:0.01666666667):0.01944444444):0.02222222222,((621.6950392:0.01666666667,705.7161687:0.01666666667):0.03333333333,((494.7821243:0.01666666667,574.7389508:0.01666666667):0.01666666667,(508.7518831:0.01666666667,546.7675267:0.01666666667):0.01666666667):0.01666666667):0.008333333333):0.02674825175,((579.7239099:0.01666666667,669.7192094:0.01666666667):0.05378787879,(((543.7331126:0.01666666667,(511.7069048:0.01666666667,525.7225573:0.01666666667):0):0.01666666667,(626.7134003:0.025,(545.7249587:0.01666666667,556.7045656:0.01666666667):0.008333333333):0.008333333333):0.01611111111,((572.7232732:0.01666666667,610.7600494:0.01666666667):0.01666666667,(654.7525594:0.025,(550.7515123:0.01666666667,551.7467529:0.01666666667):0.008333333333):0.008333333333):0.01611111111):0.02101010101):0.01462703963):0.01872132497,(((384.9350006:0.01666666667,544.9656504:0.01666666667):0.01944444444,(330.9257777:0.025,(234.8934225:0.01666666667,282.9145609:0.01666666667):0.008333333333):0.01111111111):0.05243055556,((313.6463972:0.01666666667,643.7067476:0.01666666667):0.05476190476,(((625.7304644:0.01666666667,743.7206965:0.01666666667):0.01666666667,(677.6737674:0.01666666667,766.7003138:0.01666666667):0.01666666667):0.02333333333,((580.728613:0.025,(545.7359213:0.01666666667,554.7362611:0.01666666667):0.008333333333):0.02420634921,((644.7206266:0.02222222222,(658.736284:0.01666666667,(641.6971638:0.01666666667,657.7284613:0.01666666667):0):0.005555555556):0.01388888889,(663.6944055:0.025,(591.696768:0.01666666667,597.7073275:0.01666666667):0.008333333333):0.01111111111):0.0130952381):0.00746031746):0.01476190476):0.01711309524):0.01526124339):0.004353655604):0.005292532062):0.02488776856,(((((438.7689379:0.01666666667,562.7851132:0.01666666667):0.01666666667,(440.7847174:0.01666666667,488.7847255:0.01666666667):0.01666666667):0.025,((637.7123263:0.01666666667,661.6759416:0.01666666667):0.025,((418.7901659:0.01666666667,579.7068404:0.01666666667):0.01666666667,(512.748322:0.01666666667,548.733073:0.01666666667):0.01666666667):0.008333333333):0.01666666667):0.02833333333,(((557.7503277:0.01666666667,569.7503241:0.01666666667):0.01666666667,(586.7227365:0.01666666667,650.7387756:0.01666666667):0.01666666667):0.03055555556,((663.7498974:0.025,(508.7482065:0.01666666667,530.730143:0.01666666667):0.008333333333):0.01388888889,(670.7286:0.025,(511.7574021:0.01666666667,608.7407732:0.01666666667):0.008333333333):0.01388888889):0.025):0.02277777778):0.03720486111,(((((501.7571341:0.01666666667,549.7571337:0.01666666667):0.01666666667,(506.7831943:0.01666666667,508.7543892:0.01666666667):0.01666666667):0.025,(((539.764546:0.01666666667,581.7387273:0.01666666667):0.01944444444,(515.799283:0.025,(405.8384143:0.01666666667,517.7673077:0.01666666667):0.008333333333):0.01111111111):0.01388888889,((463.7706681:0.01666666667,493.7686587:0.01666666667):0.01944444444,(630.8289084:0.01666666667,(509.8125202:0.01666666667,523.7553998:0.01666666667):0):0.01944444444):0.01388888889):0.008333333333):0.01538461538,(((574.7403605:0.01666666667,610.7168628:0.01666666667):0.01666666667,(678.7197524:0.01666666667,686.6884581:0.01666666667):0.01666666667):0.02777777778,((549.7301703:0.025,(467.7577109:0.01666666667,492.7893524:0.01666666667):0.008333333333):0.02222222222,((557.744463:0.01666666667,585.727119:0.01666666667):0.01666666667,((227.6770369:0.01666666667,453.7546269:0.01666666667):0.01666666667,(511.7601064:0.01666666667,565.7342899:0.01666666667):0.01666666667):0):0.01388888889):0.01388888889):0.01260683761):0.02657599602,(((215.9685013:0.01666666667,260.953574:0.01666666667):0.01666666667,(232.9222792:0.01666666667,497.7444399:0.01666666667):0.01666666667):0.04460784314,(((354.806302:0.01666666667,404.8066799:0.01666666667):0.01944444444,(561.7506065:0.025,(417.7781164:0.01666666667,453.7781134:0.01666666667):0.008333333333):0.01111111111):0.02111111111,((523.5202718:0.01666666667,810.6724077:0.01666666667):0.03666666667,((749.6846106:0.025,(578.7186013:0.01666666667,609.7244146:0.01666666667):0.008333333333):0.02023809524,((659.7036903:0.01666666667,687.6622256:0.01666666667):0.01833333333,(726.734653:0.025,((538.7470026:0.01666666667,614.7186083:0.01666666667):0.008333333333,(626.7186139:0.01666666667,650.7397407:0.01666666667):0.008333333333):0):0.01):0.01023809524):0.008095238095):0.003888888889):0.02071895425):0.02235276827):0.02357758304):0.0144653385):0.005236795926):0.004589714989):0.007911469013):0.002504254263):0.001016762845,((((((((507.8168332:0.025,(277.8674539:0.01666666667,436.8161039:0.01666666667):0.008333333333):0.01833333333,((432.7821268:0.01666666667,441.7824531:0.01666666667):0.01666666667,(530.761701:0.025,(451.8031905:0.01666666667,494.8089974:0.01666666667):0.008333333333):0.008333333333):0.01):0.01916666667,((367.8593178:0.01666666667,509.9011754:0.01666666667):0.02777777778,((401.828393:0.01666666667,(377.8072554:0.01666666667,381.8385621:0.01666666667):0):0.01666666667,(688.0369279:0.025,(404.8069322:0.01666666667,435.8127457:0.01666666667):0.008333333333):0.008333333333):0.01111111111):0.01805555556):0.03032407407,((((301.8926119:0.01666666667,314.8878551:0.01666666667):0.01666666667,(378.9038876:0.01666666667,544.9668794:0.01666666667):0.01666666667):0.01666666667,((556.8471149:0.01666666667,(378.799381:0.01666666667,412.8048522:0.01666666667):0):0.01944444444,(440.8249224:0.01666666667,535.788724:0.01666666667):0.01944444444):0.01388888889):0.02592592593,((500.7890166:0.02916666667,(502.7920904:0.01666666667,(488.7764449:0.01666666667,(455.7727348:0.01666666667,473.7655467:0.01666666667):0):0):0.0125):0.02083333333,((214.4978295:0.01666666667,528.7587884:0.01666666667):0.01666666667,(501.74788:0.01666666667,583.7203412:0.01666666667):0.01666666667):0.01666666667):0.02592592593):0.01689814815):0.02567389115,((((462.8269646:0.025,(213.5687455:0.01666666667,479.8297098:0.01666666667):0.008333333333):0.01944444444,((378.8055337:0.01666666667,458.8082508:0.01666666667):0.01666666667,(455.8085759:0.01666666667,483.814714:0.01666666667):0.01666666667):0.01111111111):0.03134920635,((310.9297081:0.01666666667,350.9610105:0.01666666667):0.03333333333,((242.9221619:0.01666666667,298.8755777:0.01666666667):0.01666666667,(330.9017882:0.01666666667,414.9229085:0.01666666667):0.01666666667):0.01666666667):0.02579365079):0.03523199023,((((336.8555395:0.01666666667,400.8515475:0.01666666667):0.01944444444,(312.8817534:0.025,(238.8789513:0.01666666667,334.8636922:0.01666666667):0.008333333333):0.01111111111):0.02666666667,((284.9409787:0.01666666667,(266.9304153:0.01666666667,270.9253224:0.01666666667):0):0.02222222222,(505.0621599:0.01666666667,(465.0672384:0.01666666667,485.0570672:0.01666666667):0):0.02222222222):0.02388888889):0.03680424939,((((362.8695294:0.01666666667,490.9168663:0.01666666667):0.01944444444,(492.9007084:0.025,(366.8770037:0.01666666667,370.8719143:0.01666666667):0.008333333333):0.01111111111):0.02542735043,((560.8865406:0.025,(448.799076:0.01666666667,482.8045528:0.01666666667):0.008333333333):0.02444444444,((464.7447458:0.025,(442.8120679:0.01666666667,502.7967885:0.01666666667):0.008333333333):0.0123015873,((298.8742875:0.01666666667,458.8069491:0.01666666667):0.01333333333,(474.8382541:0.025,((282.8476325:0.01666666667,346.8272974:0.01666666667):0.008333333333,(394.8273062:0.01666666667,460.8226131:0.01666666667):0.008333333333):0):0.005):0.007301587302):0.01214285714):0.01209401709):0.01598679099,((441.8141103:0.025,(344.8723063:0.01666666667,457.8090163:0.01666666667):0.008333333333):0.04375,(((512.7548783:0.01666666667,636.7110345:0.01666666667):0.008333333333,(634.7317671:0.01666666667,680.7008714:0.01666666667):0.008333333333):0.02083333333,(524.9028607:0.02777777778,(410.834794:0.025,(407.8086269:0.01666666667,416.8089696:0.01666666667):0.008333333333):0.002777777778):0.01805555556):0.02291666667):0.008775252525):0.02205677464):0.01144361386):0.007472324198):0.0304128519,((((((594.7533453:0.01666666667,594.7771499:0.01666666667):0.01944444444,(696.6594128:0.025,(576.6981665:0.01666666667,656.7008764:0.01666666667):0.008333333333):0.01111111111):0.02,((779.6465324:0.01666666667,808.6730883:0.01666666667):0.025,((506.7355782:0.01666666667,603.7189477:0.01666666667):0.01666666667,(559.6563279:0.01666666667,665.6829646:0.01666666667):0.01666666667):0.008333333333):0.01444444444):0.03994949495,(((458.8005984:0.025,(405.7973444:0.01666666667,440.7900352:0.01666666667):0.008333333333):0.02388888889,((217.7892656:0.01666666667,298.8471176:0.01666666667):0.01944444444,(680.0427798:0.025,(411.8236732:0.01666666667,475.8033365:0.01666666667):0.008333333333):0.01111111111):0.01277777778):0.02660130719,(((429.8084085:0.01666666667,437.7982302:0.01666666667):0.01666666667,(615.7414543:0.01666666667,646.7152164:0.01666666667):0.01666666667):0.02884615385,((511.7712027:0.025,(371.8110143:0.01666666667,385.7902828:0.01666666667):0.008333333333):0.02666666667,((519.7753826:0.025,(505.7597308:0.01666666667,507.7567322:0.01666666667):0.008333333333):0.02182539683,((408.8637596:0.01666666667,409.8113894:0.01666666667):0.015,((435.8270341:0.01666666667,446.8192163:0.01666666667):0.01111111111,(492.7883124:0.01666666667,(437.7699241:0.01666666667,447.7906546:0.01666666667):0):0.01111111111):0.003888888889):0.01515873016):0.004841269841):0.01051282051):0.0133107089):0.02057040998):0.01517910587,((((522.7876523:0.01666666667,554.7597161:0.01666666667):0.01944444444,(413.8185797:0.025,(404.8056723:0.01666666667,426.8263979:0.01666666667):0.008333333333):0.01111111111):0.02888888889,((429.8260649:0.025,(407.7815397:0.01666666667,444.8131532:0.01666666667):0.008333333333):0.01944444444,((370.8207978:0.01666666667,(314.8309622:0.01666666667,357.8493569:0.01666666667):0):0.01944444444,(372.8728192:0.01666666667,444.7817095:0.01666666667):0.01944444444):0.008333333333):0.02055555556):0.03115384615,((((418.8620332:0.025,(354.8637536:0.01666666667,356.8607603:0.01666666667):0.008333333333):0.01666666667,((453.7787476:0.01666666667,481.8100474:0.01666666667):0.008333333333,(497.7872058:0.01666666667,577.7440239:0.01666666667):0.008333333333):0.01666666667):0.01785714286,((560.9519655:0.025,(232.8834624:0.01666666667,327.8472616:0.01666666667):0.008333333333):0.01944444444,((262.8691259:0.01666666667,372.8695729:0.01666666667):0.01666666667,(366.8814862:0.01666666667,378.9178631:0.01666666667):0.01666666667):0.01111111111):0.01507936508):0.02023809524,(((358.8564508:0.01666666667,405.8571703:0.01666666667):0.01666666667,(360.8595205:0.01666666667,479.9190926:0.01666666667):0.01666666667):0.03166666667,((423.8439445:0.01666666667,491.9065404:0.01666666667):0.025,(602.9888624:0.025,(354.8112339:0.01666666667,369.8347169:0.01666666667):0.008333333333):0.01666666667):0.02333333333):0.01476190476):0.01639194139):0.01508586578):0.02340002838,((((((551.7240746:0.01666666667,569.7168784:0.01666666667):0.008333333333,(559.7325224:0.01666666667,605.701627:0.01666666667):0.008333333333):0.01166666667,((532.7563635:0.01666666667,568.7328676:0.01666666667):0.01944444444,(631.7091341:0.025,(534.7339125:0.01666666667,595.7325337:0.01666666667):0.008333333333):0.01111111111):0.0005555555556):0.0274537037,((602.7535924:0.025,(416.8052672:0.01666666667,578.7535913:0.01666666667):0.008333333333):0.02277777778,((502.7819881:0.01666666667,538.7585876:0.01666666667):0.01944444444,(532.7023365:0.025,(283.7162506:0.01666666667,449.7727275:0.01666666667):0.008333333333):0.01111111111):0.01166666667):0.01634259259):0.02303649237,(((724.6607468:0.025,(641.707656:0.01666666667,668.7073189:0.01666666667):0.008333333333):0.01944444444,((533.6957308:0.01666666667,587.7426858:0.01666666667):0.01666666667,(595.6796535:0.01666666667,649.6902151:0.01666666667):0.01666666667):0.01111111111):0.03083028083,(((607.752963:0.01666666667,641.7139589:0.01666666667):0.01666666667,((542.7264096:0.01666666667,555.7342271:0.01666666667):0.008333333333,(571.7291529:0.01666666667,598.752629:0.01666666667):0.008333333333):0.008333333333):0.01706349206,((582.7213416:0.025,(536.7522488:0.01666666667,549.7474974:0.01666666667):0.008333333333):0.01944444444,(726.705381:0.03333333333,(527.754601:0.025,(317.6865207:0.01666666667,503.7182089:0.01666666667):0.008333333333):0.008333333333):0.01111111111):0.005952380952):0.02487789988):0.01188213747):0.02690620032,((((505.7988028:0.025,(450.7804195:0.01666666667,467.7831679:0.01666666667):0.008333333333):0.01944444444,(551.7470729:0.025,(475.7756589:0.01666666667,599.7318217:0.01666666667):0.008333333333):0.01944444444):0.02638888889,(((498.8076196:0.01666666667,(470.7763175:0.01666666667,485.7759796:0.01666666667):0):0.01527777778,((348.6919063:0.01666666667,511.7552373:0.01666666667):0.008333333333,(509.739589:0.01666666667,522.7712297:0.01666666667):0.008333333333):0.006944444444):0.02281746032,((398.8126878:0.01666666667,430.8389054:0.01666666667):0.01944444444,(590.7851791:0.025,(446.8126966:0.01666666667,447.8205266:0.01666666667):0.008333333333):0.01111111111):0.01865079365):0.01607142857):0.02303240741,((((472.8045158:0.01666666667,474.8002158:0.01666666667):0.025,((361.8435878:0.01666666667,444.8095949:0.01666666667):0.01666666667,(367.8346731:0.01666666667,429.7986867:0.01666666667):0.01666666667):0.008333333333):0.01777777778,((610.730436:0.025,(548.78419:0.01666666667,549.7318161:0.01666666667):0.008333333333):0.02738095238,((447.8304063:0.025,(426.820162:0.01666666667,440.7994368:0.01666666667):0.008333333333):0.01111111111,(797.1801362:0.02777777778,(550.8362258:0.01666666667,(388.8045386:0.01666666667,412.8045314:0.01666666667):0):0.01111111111):0.008333333333):0.01626984127):0.007063492063):0.02467013889,(((588.7380652:0.025,(528.7613657:0.01666666667,560.7067722:0.01666666667):0.008333333333):0.025,((477.747091:0.01666666667,534.804935:0.01666666667):0.01944444444,(569.7515243:0.025,(253.6214841:0.01666666667,558.7355362:0.01666666667):0.008333333333):0.01111111111):0.01388888889):0.01458333333,(((430.7970217:0.01666666667,455.7922663:0.01666666667):0.01666666667,(509.7555334:0.01666666667,566.7770018:0.01666666667):0.01666666667):0.025,((515.7132249:0.01666666667,650.7452567:0.01666666667):0.01666666667,(628.7245193:0.01666666667,713.7408986:0.01666666667):0.01666666667):0.025):0.00625):0.01953125):0.009751157407):0.02019732232):0.02057667725):0.01427107681):0.006026805524,((((864.6611314:0.025,(592.7204853:0.01666666667,658.7229855:0.01666666667):0.008333333333):0.02222222222,((687.6658444:0.01666666667,759.6869704:0.01666666667):0.025,((206.3211695:0.01666666667,590.6603919:0.01666666667):0.01666666667,(597.7277643:0.01666666667,634.7593837:0.01666666667):0.01666666667):0.008333333333):0.005555555556):0.04788359788,(((579.7337987:0.025,(504.7797285:0.01666666667,534.7361457:0.01666666667):0.008333333333):0.01944444444,((555.8022513:0.01666666667,716.7189317:0.01666666667):0.01666666667,(582.7208972:0.01666666667,602.7259735:0.01666666667):0.01666666667):0.01111111111):0.03344671202,((845.6696325:0.025,(795.6692482:0.01666666667,832.7008573:0.01666666667):0.008333333333):0.03333333333,((575.7069673:0.01666666667,604.6971356:0.01666666667):0.01666666667,(637.6709735:0.01666666667,672.6636802:0.01666666667):0.01666666667):0.025):0.01955782313):0.01721466364):0.05660259721,((((((369.8316262:0.01666666667,511.8946168:0.01666666667):0.008333333333,(376.8592242:0.01666666667,472.8109496:0.01666666667):0.008333333333):0.025,((424.8109591:0.01666666667,456.7563535:0.01666666667):0.01666666667,(467.7929695:0.01666666667,481.808618:0.01666666667):0.01666666667):0.01666666667):0.02976190476,((379.9015378:0.03333333333,(290.000121:0.02916666667,(276.8957178:0.01666666667,(248.93719:0.01666666667,(234.9215321:0.01666666667,240.8957174:0.01666666667):0):0):0.0125):0.004166666667):0.01875,((390.8385246:0.01666666667,412.8440042:0.01666666667):0.025,((370.8181376:0.01666666667,396.8337939:0.01666666667):0.01666666667,((286.8010541:0.01666666667,346.8334107:0.01666666667):0.008333333333,(380.8388846:0.01666666667,390.8232425:0.01666666667):0.008333333333):0.008333333333):0.008333333333):0.01041666667):0.02767857143):0.03685064935,((((697.6903476:0.01666666667,819.6577389:0.01666666667):0.025,((355.8022883:0.01666666667,479.7675551:0.01666666667):0.01666666667,(474.8012052:0.01666666667,490.7597313:0.01666666667):0.01666666667):0.008333333333):0.025,(((435.8253649:0.025,(248.7660454:0.01666666667,393.8035579:0.01666666667):0.008333333333):0.008333333333,(543.8716322:0.025,(407.7828194:0.01666666667,466.807365:0.01666666667):0.008333333333):0.008333333333):0.01666666667,((332.8556121:0.01666666667,396.8270236:0.01666666667):0.01666666667,(402.8580331:0.01666666667,528.8957759:0.01666666667):0.01666666667):0.01666666667):0.01666666667):0.01597222222,((414.8710951:0.01666666667,539.8936155:0.01666666667):0.055,((568.827829:0.025,(395.8097726:0.01666666667,426.8519814:0.01666666667):0.008333333333):0.02658730159,((461.8652764:0.01666666667,(349.8492358:0.01666666667,375.828499:0.01666666667):0):0.01944444444,((325.8220545:0.01666666667,340.8455316:0.01666666667):0.01666666667,(372.8353663:0.01666666667,436.8150288:0.01666666667):0.01666666667):0.002777777778):0.01547619048):0.02007936508):0.01097222222):0.03397366522):0.02540724787,(((((568.7233179:0.01666666667,648.7260436:0.01666666667):0.008333333333,(572.7100045:0.01666666667,642.6791003:0.01666666667):0.008333333333):0.03333333333,(588.7363053:0.03333333333,(520.8111671:0.025,(453.7941171:0.01666666667,475.7995926:0.01666666667):0.008333333333):0.008333333333):0.025):0.04481837607,((((608.7467058:0.01666666667,611.74638:0.01666666667):0.01944444444,(636.7542067:0.025,(609.7307319:0.01666666667,627.6968356:0.01666666667):0.008333333333):0.01111111111):0.03488888889,(((496.7273231:0.01666666667,558.7463444:0.01666666667):0.008333333333,(547.7303586:0.01666666667,590.7725538:0.01666666667):0.008333333333):0.02361111111,((766.6709381:0.025,(234.4718291:0.01666666667,624.7488459:0.01666666667):0.008333333333):0.01388888889,(619.7070236:0.025,(529.7658486:0.01666666667,571.7222736:0.01666666667):0.008333333333):0.01388888889):0.009722222222):0.02238888889):0.02862962963,((((391.8072922:0.01666666667,516.756588:0.01666666667):0.01666666667,(404.8004288:0.01666666667,452.7851732:0.01666666667):0.01666666667):0.01666666667,((412.7545824:0.01666666667,414.7515779:0.01666666667):0.01666666667,(421.7904013:0.01666666667,440.7849847:0.01666666667):0.01666666667):0.01666666667):0.028125,((((662.7069899:0.025,(548.7464118:0.01666666667,631.7124156:0.01666666667):0.008333333333):0.008333333333,(686.6917337:0.025,(620.6964217:0.01666666667,642.7171491:0.01666666667):0.008333333333):0.008333333333):0.01527777778,((626.6944234:0.01666666667,634.6995165:0.01666666667):0.01666666667,(689.7291284:0.01666666667,755.7760598:0.01666666667):0.01666666667):0.01527777778):0.01833333333,((688.6650342:0.025,(547.7385765:0.01666666667,563.7157399:0.01666666667):0.008333333333):0.025,(676.6958252:0.025,(590.7205818:0.01666666667,701.7274598:0.01666666667):0.008333333333):0.025):0.01694444444):0.01118055556):0.02150462963):0.003522079772):0.03047713221,((((644.6751768:0.01666666667,669.7068038:0.01666666667):0.01944444444,(658.6566337:0.025,(578.7175752:0.01666666667,642.6794718:0.01666666667):0.008333333333):0.01111111111):0.0387037037,(((548.7335445:0.01666666667,588.7284623:0.01666666667):0.01666666667,(599.7179553:0.01666666667,610.7339354:0.01666666667):0.01666666667):0.03166666667,((584.7456108:0.01666666667,620.7221123:0.01666666667):0.025,(712.6816437:0.025,(673.748687:0.01666666667,688.7180259:0.01666666667):0.008333333333):0.01666666667):0.02333333333):0.009814814815):0.04679232804,((((511.7445496:0.025,(464.8122562:0.01666666667,559.7656746:0.01666666667):0.008333333333):0.01944444444,((339.8279627:0.01666666667,455.8389229:0.01666666667):0.01666666667,(405.8068461:0.01666666667,489.8279845:0.01666666667):0.01666666667):0.01111111111):0.01931216931,(((382.8143792:0.01666666667,490.7756212:0.01666666667):0.01666666667,(550.7270505:0.01666666667,566.7314822:0.01666666667):0.01666666667):0.01666666667,((455.7750433:0.01666666667,456.7702933:0.01666666667):0.01944444444,(575.7656636:0.025,(480.7815364:0.01666666667,630.8231134:0.01666666667):0.008333333333):0.01111111111):0.01388888889):0.01375661376):0.0371114418,(((595.775797:0.01666666667,620.8074365:0.01666666667):0.04583333333,(((347.8491815:0.01666666667,411.8110763:0.01666666667):0.01666666667,(378.8511224:0.01666666667,380.8468268:0.01666666667):0.01666666667):0.0125,((475.7729866:0.01666666667,499.7941246:0.01666666667):0.01666666667,(538.7543247:0.01666666667,570.7264043:0.01666666667):0.01666666667):0.0125):0.01666666667):0.02011904762,(((561.7418095:0.01666666667,571.7472989:0.01666666667):0.02083333333,(785.6903565:0.02777777778,(529.8328358:0.025,(473.7702325:0.01666666667,527.7807999:0.01666666667):0.008333333333):0.002777777778):0.009722222222):0.02777777778,((427.7814183:0.01666666667,493.7589717:0.01666666667):0.02777777778,((556.7516139:0.01666666667,557.7549645:0.01666666667):0.01666666667,((291.6341808:0.01666666667,559.7229959:0.01666666667):0.01666666667,(398.8063095:0.01666666667,479.7947571:0.01666666667):0.01666666667):0):0.01111111111):0.02083333333):0.01734126984):0.01824900794):0.0207390873):0.01202169875):0.008390960373):0.009688615334):0.003229205338):0.003723332051,((((((540.7650575:0.025,(537.7528243:0.01666666667,554.7919474:0.01666666667):0.008333333333):0.01944444444,((515.7599101:0.01666666667,596.7483667:0.01666666667):0.01666666667,(534.7479708:0.01666666667,646.7640175:0.01666666667):0.01666666667):0.01111111111):0.03353174603,(((380.8398639:0.01666666667,475.8036673:0.01666666667):0.01666666667,(414.8317658:0.01666666667,448.7927697:0.01666666667):0.01666666667):0.01666666667,((442.8185876:0.01666666667,466.7822065:0.01666666667):0.01666666667,(466.7952227:0.01666666667,476.779582:0.01666666667):0.01666666667):0.01666666667):0.02797619048):0.03849890531,(((((265.6506468:0.01666666667,465.8282758:0.01666666667):0.01666666667,(475.7762311:0.01666666667,477.7680804:0.01666666667):0.01666666667):0.01,((449.7969587:0.01666666667,452.796627:0.01666666667):0.025,(458.7860675:0.025,(434.8224599:0.01666666667,435.836328:0.01666666667):0.008333333333):0.01666666667):0.001666666667):0.01685185185,((418.778577:0.01666666667,485.8207838:0.01666666667):0.03055555556,(540.839489:0.03666666667,(696.010608:0.02916666667,((298.853405:0.01666666667,457.8020634:0.01666666667):0.008333333333,(390.7710884:0.01666666667,430.8023949:0.01666666667):0.008333333333):0.004166666667):0.0075):0.01055555556):0.01296296296):0.026416122,((554.7928272:0.025,(500.7790997:0.01666666667,502.7502915:0.01666666667):0.008333333333):0.04166666667,(((640.6798245:0.01666666667,782.6556734:0.01666666667):0.01666666667,(697.6869205:0.01666666667,785.7029649:0.01666666667):0.01666666667):0.01666666667,((506.7716832:0.01666666667,520.7873425:0.01666666667):0.01944444444,(550.7264122:0.025,(456.8068126:0.01666666667,488.7788893:0.01666666667):0.008333333333):0.01111111111):0.01388888889):0.01666666667):0.01993464052):0.0298737886):0.01864819596,((((689.7322755:0.025,(512.8063691:0.01666666667,594.7788434:0.01666666667):0.008333333333):0.01944444444,((664.6920444:0.01666666667,674.6975242:0.01666666667):0.02083333333,(568.7620009:0.02777777778,(592.7831359:0.01666666667,(274.5636445:0.01666666667,522.7412648:0.01666666667):0):0.01111111111):0.009722222222):0.006944444444):0.02987654321,(((603.7218866:0.01666666667,663.7066074:0.01666666667):0.025,(721.7273381:0.02222222222,(725.7222615:0.01666666667,(673.6909589:0.01666666667,697.6909617:0.01666666667):0):0.005555555556):0.01944444444):0.01851851852,(((545.7824058:0.01666666667,625.7392285:0.01666666667):0.01111111111,(626.7344777:0.025,(527.7565843:0.01666666667,591.7184865:0.01666666667):0.008333333333):0.002777777778):0.01555555556,((590.7106674:0.01666666667,601.7266553:0.01666666667):0.01666666667,(604.7042355:0.01666666667,620.7086626:0.01666666667):0.01666666667):0.01):0.01685185185):0.01413580247):0.04517489712,((((726.7127179:0.01666666667,738.7127219:0.01666666667):0.01666666667,((396.8184193:0.01666666667,520.7745779:0.01666666667):0.008333333333,(550.7851401:0.01666666667,562.7487518:0.01666666667):0.008333333333):0.008333333333):0.02361111111,((672.7551902:0.025,(535.7439108:0.01666666667,593.7129978:0.01666666667):0.008333333333):0.01018518519,(654.7545403:0.025,(548.7279097:0.01666666667,557.7282391:0.01666666667):0.008333333333):0.01018518519):0.02175925926):0.03166666667,((613.0499998:0.025,(375.7917713:0.01666666667,642.0527454:0.01666666667):0.008333333333):0.04305555556,((453.7483378:0.0375,(412.9238952:0.02777777778,(375.9174169:0.025,(319.891192:0.01666666667,373.782003:0.01666666667):0.008333333333):0.002777777778):0.009722222222):0.01821428571,(((379.8078228:0.01666666667,389.8285508:0.01666666667):0.008333333333,(490.7414559:0.01666666667,503.7730896:0.01666666667):0.008333333333):0.01527777778,(569.7494042:0.025,(478.7700632:0.01666666667,523.7803015:0.01666666667):0.008333333333):0.01527777778):0.01543650794):0.01234126984):0.02055555556):0.03088477366):0.01562740697):0.0232203248,(((((((330.872213:0.01666666667,336.8463907:0.01666666667):0.01666666667,(482.8153925:0.01666666667,782.0039285:0.01666666667):0.01666666667):0.03333333333,((469.9319893:0.01666666667,498.9585397:0.01666666667):0.01666666667,(728.0171758:0.01666666667,817.0172357:0.01666666667):0.01666666667):0.03333333333):0.03368055556,((((705.0498134:0.01666666667,891.1291236:0.01666666667):0.0369047619,((364.8426023:0.01666666667,396.8688237:0.01666666667):0.025,((380.7721574:0.01666666667,408.7783008:0.01666666667):0.01388888889,(438.7888526:0.01666666667,(424.8095914:0.01666666667,428.8045113:0.01666666667):0):0.01388888889):0.01111111111):0.0119047619):0.01529431217,((653.687493:0.025,(619.7395348:0.01666666667,641.7238795:0.01666666667):0.008333333333):0.03611111111,(((515.7476628:0.01666666667,565.7745491:0.01666666667):0.01666666667,(522.732356:0.01666666667,598.7484034:0.01666666667):0.01666666667):0.02037037037,(560.8562963:0.04791666667,((560.7354317:0.01666666667,628.7252797:0.01666666667):0.01944444444,((553.7923149:0.01666666667,568.7616369:0.01666666667):0.01458333333,((474.7593139:0.01666666667,507.763023:0.01666666667):0.008333333333,(477.7888487:0.01666666667,494.7677783:0.01666666667):0.008333333333):0.00625):0.004861111111):0.01180555556):0.005787037037):0.007407407407):0.00775462963):0.02452556361,((((290.8742685:0.01666666667,354.8361766:0.01666666667):0.01666666667,(325.9171234:0.01666666667,433.8783688:0.01666666667):0.01666666667):0.02333333333,((200.8122353:0.01666666667,293.8449255:0.01666666667):0.025,(521.7899038:0.025,(302.8439324:0.01666666667,345.8623275:0.01666666667):0.008333333333):0.01666666667):0.015):0.0267989418,(((821.6431566:0.025,(618.7288859:0.01666666667,697.6778726:0.01666666667):0.008333333333):0.01944444444,((424.8099231:0.01666666667,436.8099145:0.01666666667):0.01666666667,(437.7813652:0.01666666667,453.8490529:0.01666666667):0.01666666667):0.01111111111):0.01746031746,((809.6534465:0.01666666667,863.6640032:0.01666666667):0.03166666667,((507.7504435:0.01666666667,543.7715694:0.01666666667):0.01666666667,(564.7243016:0.025,(515.7766696:0.01666666667,516.7242938:0.01666666667):0.008333333333):0.008333333333):0.015):0.01357142857):0.02156084656):0.009925695882):0.006955917874):0.04975198413,(((688.6583202:0.01666666667,746.6750353:0.01666666667):0.1074074074,((((797.6785085:0.025,(567.7260788:0.01666666667,646.6750697:0.01666666667):0.008333333333):0.02277777778,((682.6472608:0.01666666667,690.6887254:0.01666666667):0.025,(757.632518:0.025,(717.7121915:0.01666666667,830.6489031:0.01666666667):0.008333333333):0.01666666667):0.006111111111):0.02305555556,(((530.7620496:0.01666666667,546.766486:0.01666666667):0.01666666667,(660.6795017:0.01666666667,686.7063761:0.01666666667):0.01666666667):0.01666666667,((616.726058:0.01666666667,644.6845937:0.01666666667):0.01666666667,(638.7137934:0.01666666667,692.6879727:0.01666666667):0.01666666667):0.01666666667):0.02083333333):0.01942708333,(((639.7005417:0.025,(586.7281273:0.01666666667,589.7212772:0.01666666667):0.008333333333):0.02222222222,((572.7706376:0.01666666667,(492.7080375:0.01666666667,505.7396757:0.01666666667):0):0.02222222222,(717.8445274:0.025,(445.7904251:0.01666666667,569.7557043:0.01666666667):0.008333333333):0.01388888889):0.008333333333):0.03409090909,((660.7869929:0.025,(524.73694:0.01666666667,658.7349596:0.01666666667):0.008333333333):0.04166666667,(((448.7882934:0.01666666667,500.7597188:0.01666666667):0.008333333333,(472.7284176:0.01666666667,514.702604:0.01666666667):0.008333333333):0.025,((486.7787974:0.01666666667,508.7631524:0.01666666667):0.008333333333,(538.7502179:0.01666666667,642.7611859:0.01666666667):0.008333333333):0.025):0.01666666667):0.01464646465):0.008947285354):0.03381365741):0.01328753383,(((((490.7400615:0.01666666667,586.7724339:0.01666666667):0.01944444444,(711.6891182:0.025,(666.6676475:0.01666666667,670.698955:0.01666666667):0.008333333333):0.01111111111):0.03297979798,((583.7128323:0.01666666667,631.7128349:0.01666666667):0.03981481481,((607.7340511:0.025,(543.7712731:0.01666666667,575.7255864:0.01666666667):0.008333333333):0.01944444444,(564.7815044:0.03666666667,((534.7345587:0.01666666667,(500.7468395:0.01666666667,532.7552961:0.01666666667):0):0.01111111111,(630.7192971:0.01666666667,654.7556872:0.01666666667):0.01111111111):0.008888888889):0.007777777778):0.01203703704):0.01260942761):0.03230711722,((((376.8603691:0.01666666667,430.8345476:0.01666666667):0.01666666667,(397.8243352:0.01666666667,475.8196363:0.01666666667):0.01666666667):0.02333333333,((455.8068607:0.01666666667,647.8702596:0.01666666667):0.025,(521.8325061:0.025,(419.8185736:0.01666666667,447.8498698:0.01666666667):0.008333333333):0.01666666667):0.015):0.02494252874,((((449.7703435:0.01666666667,485.770338:0.01666666667):0.01666666667,(451.7826246:0.01666666667,496.7802851:0.01666666667):0.01666666667):0.02407407407,((559.7874963:0.025,(280.5490424:0.01666666667,500.7681457:0.01666666667):0.008333333333):0.01944444444,((527.788928:0.01666666667,595.7787786:0.01666666667):0.01041666667,((458.7939696:0.01666666667,477.7885529:0.01666666667):0.008333333333,(507.7991156:0.01666666667,543.7838552:0.01666666667):0.008333333333):0.002083333333):0.01736111111):0.01296296296):0.01006054131,(((567.7484718:0.01666666667,654.7481359:0.01666666667):0.025,((510.7623934:0.01666666667,580.7001021:0.01666666667):0.01944444444,(713.7420382:0.025,(512.7528992:0.01666666667,600.8053285:0.01666666667):0.008333333333):0.01111111111):0.005555555556):0.01732804233,(((555.7570018:0.01666666667,637.7294642:0.01666666667):0.01666666667,(580.7317934:0.01666666667,581.7396266:0.01666666667):0.01666666667):0.02,((420.8297765:0.01666666667,473.8021915:0.01666666667):0.025,(690.9865691:0.025,(464.7780374:0.01666666667,473.7783801:0.01666666667):0.008333333333):0.01666666667):0.01166666667):0.005661375661):0.008473239723):0.01414124668):0.01978883091):0.02853394647,(((((274.8958022:0.01666666667,363.9434813:0.01666666667):0.01944444444,(584.1989553:0.025,(261.8753934:0.01666666667,357.860142:0.01666666667):0.008333333333):0.01111111111):0.02103174603,((424.8996744:0.025,(357.84489:0.01666666667,397.8397991:0.01666666667):0.008333333333):0.02083333333,((409.8164659:0.01666666667,415.8058918:0.01666666667):0.008333333333,(414.7742642:0.01666666667,458.7878935:0.01666666667):0.008333333333):0.02083333333):0.01130952381):0.02103174603,((438.9040132:0.02777777778,(420.8206801:0.025,(284.924405:0.01666666667,324.8359411:0.01666666667):0.008333333333):0.002777777778):0.03972222222,((438.7675832:0.025,(408.8111664:0.01666666667,437.801335:0.01666666667):0.008333333333):0.02182539683,((555.7754431:0.02222222222,(521.7877205:0.01666666667,(451.7822451:0.01666666667,489.7978923:0.01666666667):0):0.005555555556):0.009722222222,(415.7975298:0.025,(313.8199486:0.01666666667,467.8135408:0.01666666667):0.008333333333):0.006944444444):0.01488095238):0.02067460317):0.01067460317):0.02349763763,((((455.7771466:0.01666666667,559.7669683:0.01666666667):0.01944444444,(702.897987:0.025,(447.7720532:0.01666666667,448.779875:0.01666666667):0.008333333333):0.01111111111):0.01626984127,((571.7283928:0.02222222222,(597.7440449:0.01666666667,(523.7436552:0.01666666667,567.7334892:0.01666666667):0):0.005555555556):0.01388888889,(508.7743119:0.025,(489.7559302:0.01666666667,497.797392:0.01666666667):0.008333333333):0.01111111111):0.01626984127):0.02918470418,(((582.715557:0.01666666667,625.7577465:0.01666666667):0.01944444444,(604.7414737:0.025,(575.6911171:0.01666666667,593.7492978:0.01666666667):0.008333333333):0.01111111111):0.02222222222,((371.8194383:0.01666666667,459.8718621:0.01666666667):0.025,((468.7688069:0.01666666667,532.7648067:0.01666666667):0.008333333333,(515.7858691:0.01666666667,517.7777076:0.01666666667):0.008333333333):0.01666666667):0.01666666667):0.02323232323):0.02010658424):0.02825973199):0.007429635114):0.01273759845):0.005386894224,((((((579.0283771:0.03333333333,(559.8560305:0.025,(349.8267062:0.01666666667,352.8198467:0.01666666667):0.008333333333):0.008333333333):0.01666666667,((520.8686236:0.025,(358.8157922:0.01666666667,396.8314443:0.01666666667):0.008333333333):0.009722222222,(604.9373787:0.02777777778,(562.8580628:0.025,(362.8107185:0.01666666667,474.8187244:0.01666666667):0.008333333333):0.002777777778):0.006944444444):0.01527777778):0.03257575758,(((374.838854:0.01666666667,452.8341638:0.01666666667):0.01666666667,(410.7872138:0.01666666667,434.798454:0.01666666667):0.01666666667):0.025,((363.8986888:0.01666666667,419.8126972:0.01666666667):0.03333333333,((278.8662237:0.01666666667,356.8615349:0.01666666667):0.01666666667,(376.8513633:0.01666666667,394.8174537:0.01666666667):0.01666666667):0.01666666667):0.008333333333):0.02424242424):0.04091042702,((((238.9087047:0.01666666667,380.8308044:0.01666666667):0.01666666667,(374.804991:0.01666666667,393.7995756:0.01666666667):0.01666666667):0.03205128205,(((459.9293461:0.025,(306.8503636:0.01666666667,378.8351085:0.01666666667):0.008333333333):0.01388888889,(695.7278603:0.025,(401.8510831:0.01666666667,419.8616568:0.01666666667):0.008333333333):0.01388888889):0.01150793651,(543.8711763:0.04166666667,((366.8351159:0.01666666667,379.8429472:0.01666666667):0.01666666667,((345.8248856:0.01666666667,388.8796574:0.01666666667):0.008333333333,(393.8248821:0.01666666667,396.8483593:0.01666666667):0.008333333333):0.008333333333):0.008333333333):0.00873015873):0.01498778999):0.03422322775,(((346.8188842:0.01666666667,360.8457752:0.01666666667):0.01666666667,(372.8821544:0.01666666667,470.8590534:0.01666666667):0.01666666667):0.03611111111,((442.8248331:0.01666666667,514.9299682:0.01666666667):0.025,((348.8393373:0.01666666667,428.7961568:0.01666666667):0.01666666667,(393.8044362:0.01666666667,462.8622808:0.01666666667):0.01666666667):0.008333333333):0.02777777778):0.03016339869):0.02387834146):0.01989908618,((((438.7814213:0.025,(313.8412581:0.01666666667,455.8079766:0.01666666667):0.008333333333):0.04444444444,(((296.9301465:0.01666666667,368.839039:0.01666666667):0.01666666667,(349.8206392:0.01666666667,509.8512874:0.01666666667):0.01666666667):0.01944444444,((378.8346256:0.01666666667,448.7723329:0.01666666667):0.01666666667,((320.9489153:0.01666666667,360.8604417:0.01666666667):0.008333333333,(359.8288127:0.01666666667,377.8393745:0.01666666667):0.008333333333):0.008333333333):0.01944444444):0.01666666667):0.01978632479,(((348.8395548:0.01666666667,(200.7871211:0.01666666667,347.8555404:0.01666666667):0):0.03111111111,((518.7721633:0.01666666667,565.7728925:0.01666666667):0.025,(837.6590283:0.025,(400.7844439:0.01666666667,418.7772546:0.01666666667):0.008333333333):0.01666666667):0.006111111111):0.02632936508,((297.8381542:0.01666666667,386.8382121:0.01666666667):0.035,((320.827637:0.01666666667,384.807297:0.01666666667):0.01388888889,(415.8131221:0.01666666667,(381.807636:0.01666666667,397.838935:0.01666666667):0):0.01388888889):0.02111111111):0.02244047619):0.01512362637):0.04314756672,((((392.9398108:0.025,(352.8721311:0.01666666667,368.8492854:0.01666666667):0.008333333333):0.025,((386.8420845:0.01666666667,(374.8056965:0.01666666667,378.8006085:0.01666666667):0):0.01944444444,(663.1237775:0.01666666667,665.1394338:0.01666666667):0.01944444444):0.01388888889):0.03484848485,(((435.8260837:0.01666666667,436.821339:0.01666666667):0.01944444444,(380.8103725:0.025,(373.8256554:0.01666666667,426.8522362:0.01666666667):0.008333333333):0.01111111111):0.01944444444,((346.8914066:0.025,(294.8488709:0.01666666667,339.8339444:0.01666666667):0.008333333333):0.01944444444,(530.8371661:0.025,(384.8958142:0.01666666667,442.8211188:0.01666666667):0.008333333333):0.01944444444):0.01111111111):0.02929292929):0.03470560872,((((((467.7572443:0.01666666667,529.7576125:0.01666666667):0.01944444444,(506.7568831:0.025,(441.7779388:0.01666666667,493.7728651:0.01666666667):0.008333333333):0.01111111111):0.01626984127,((691.6943166:0.01666666667,713.7150465:0.01666666667):0.025,((451.79531:0.01666666667,(381.8262178:0.01666666667,397.8211235:0.01666666667):0):0.01666666667,(475.7800601:0.01666666667,481.805879:0.01666666667):0.01666666667):0.008333333333):0.01071428571):0.008035714286,((596.7456687:0.02777777778,(509.7340657:0.025,(459.7645264:0.01666666667,515.7810208:0.01666666667):0.008333333333):0.002777777778):0.02638888889,((485.7830295:0.01666666667,520.7990103:0.01666666667):0.01666666667,(645.7483057:0.01666666667,656.740477:0.01666666667):0.01666666667):0.02083333333):0.00625):0.02282407407,(((575.913991:0.025,(332.8336549:0.01666666667,350.8442174:0.01666666667):0.008333333333):0.025,((328.927646:0.01666666667,398.8653464:0.01666666667):0.01666666667,(346.8493308:0.01666666667,488.8911915:0.01666666667):0.01666666667):0.01666666667):0.02640692641,(((453.795696:0.01666666667,649.8539964:0.01666666667):0.01944444444,(448.8466493:0.025,(413.8194374:0.01666666667,451.7986999:0.01666666667):0.008333333333):0.01111111111):0.02222222222,((414.817836:0.01666666667,492.8998205:0.01666666667):0.025,((274.8874977:0.01666666667,385.8211405:0.01666666667):0.01666666667,(348.8099452:0.01666666667,354.8568987:0.01666666667):0.01666666667):0.008333333333):0.01666666667):0.01807359307):0.006833814334):0.01517257195,((((458.811209:0.01666666667,476.7853829:0.01666666667):0.025,(573.7391676:0.025,(489.793213:0.01666666667,511.775153:0.01666666667):0.008333333333):0.01666666667):0.02378787879,(((532.752812:0.01666666667,560.7477275:0.01666666667):0.01666666667,(561.7510802:0.01666666667,575.7667208:0.01666666667):0.01666666667):0.01904761905,((483.8116362:0.01666666667,(441.7898336:0.01666666667,(425.7949271:0.01666666667,440.8058185:0.01666666667):0):0):0.01944444444,(490.7850867:0.025,(435.7918438:0.01666666667,465.7898404:0.01666666667):0.008333333333):0.01111111111):0.01626984127):0.01307359307):0.02100378788,(((625.7436394:0.01666666667,(579.701769:0.01666666667,619.7330738:0.01666666667):0):0.02777777778,(558.7279279:0.03333333333,((434.825905:0.01666666667,514.7827307:0.01666666667):0.008333333333,(506.7565166:0.01666666667,528.7619938:0.01666666667):0.008333333333):0.008333333333):0.01111111111):0.02951388889,(((452.7905671:0.01666666667,516.761977:0.01666666667):0.01944444444,(596.7159045:0.025,(498.7929883:0.01666666667,578.7498024:0.01666666667):0.008333333333):0.01111111111):0.01055555556,((572.7215062:0.01666666667,574.7184996:0.01666666667):0.02222222222,(587.7449739:0.025,(288.5564531:0.01666666667,514.764979:0.01666666667):0.008333333333):0.01388888889):0.007777777778):0.02729166667):0.0125):0.01195497936):0.02114078087):0.01282424238):0.01100693483):0.009199215425,((((((650.6671328:0.01666666667,669.6855135:0.01666666667):0.025,(733.700171:0.025,(559.5885049:0.01666666667,702.6831348:0.01666666667):0.008333333333):0.01666666667):0.02,((675.6748947:0.01666666667,675.7112676:0.01666666667):0.025,((588.6878099:0.01666666667,689.7354941:0.01666666667):0.008333333333,(691.6936211:0.01666666667,851.767189:0.01666666667):0.008333333333):0.01666666667):0.02):0.05762080262,(((805.6643832:0.02777777778,(734.7000362:0.025,(558.6050854:0.01666666667,658.6687421:0.01666666667):0.008333333333):0.002777777778):0.03611111111,((788.8101153:0.02916666667,((609.733228:0.01666666667,670.7318571:0.01666666667):0.008333333333,(643.6845682:0.01666666667,695.727106:0.01666666667):0.008333333333):0.004166666667):0.01892857143,((576.6808823:0.01666666667,674.7540379:0.01666666667):0.02166666667,(850.6638717:0.02916666667,(624.7077413:0.02222222222,(610.7648631:0.01666666667,(550.7325067:0.01666666667,595.7175872:0.01666666667):0):0.005555555556):0.006944444444):0.009166666667):0.009761904762):0.01579365079):0.028125,(((578.7501432:0.01666666667,603.7453863:0.01666666667):0.025,((535.7950233:0.01666666667,607.7039141:0.01666666667):0.01666666667,(597.7559461:0.01666666667,607.7250386:0.01666666667):0.01666666667):0.008333333333):0.04111111111,(((755.7029301:0.01666666667,784.7056675:0.01666666667):0.025,(836.6675637:0.025,(227.6089115:0.01666666667,652.6538801:0.01666666667):0.008333333333):0.01666666667):0.02666666667,(((662.7159935:0.01666666667,664.6871966:0.01666666667):0.01666666667,(669.7025078:0.01666666667,700.6762637:0.01666666667):0.01666666667):0.01944444444,((659.7163838:0.025,(513.7473922:0.01666666667,545.7372275:0.01666666667):0.008333333333):0.01388888889,(768.0083624:0.025,(539.747794:0.01666666667,588.7767451:0.01666666667):0.008333333333):0.01388888889):0.01388888889):0.01555555556):0.01444444444):0.009236111111):0.0272735804):0.02696673947,(((((577.7229654:0.01666666667,585.7280545:0.01666666667):0.01666666667,((546.7297239:0.01666666667,571.724973:0.01666666667):0.008333333333,(597.7406258:0.01666666667,598.7358717:0.01666666667):0.008333333333):0.008333333333):0.04166666667,(((440.791959:0.025,(438.8001104:0.01666666667,439.8079273:0.01666666667):0.008333333333):0.01944444444,(600.7484291:0.025,(504.716075:0.01666666667,570.7113929:0.01666666667):0.008333333333):0.01944444444):0.01666666667,((708.7825299:0.025,(540.7637734:0.01666666667,636.7250201:0.01666666667):0.008333333333):0.01944444444,(717.7134622:0.025,(626.6726073:0.01666666667,689.707319:0.01666666667):0.008333333333):0.01944444444):0.01666666667):0.01388888889):0.02658303465,((((502.7750543:0.01666666667,510.7437545:0.01666666667):0.01666666667,(588.6883025:0.01666666667,626.740334:0.01666666667):0.01666666667):0.03452380952,(((678.6753758:0.01666666667,(542.5865635:0.01666666667,668.6910272:0.01666666667):0):0.01666666667,((690.6882732:0.01666666667,734.6781095:0.01666666667):0.01111111111,(672.7223366:0.025,(595.711047:0.01666666667,638.7168525:0.01666666667):0.008333333333):0.002777777778):0.005555555556):0.02083333333,((614.7438058:0.01666666667,658.7336439:0.01666666667):0.02083333333,(540.730842:0.02777777778,(614.7676165:0.01666666667,(516.7672162:0.01666666667,578.7312319:0.01666666667):0):0.01111111111):0.009722222222):0.01666666667):0.01369047619):0.0154049654,((711.6937704:0.025,(664.6903585:0.01666666667,714.7172493:0.01666666667):0.008333333333):0.04666666667,(((598.7158873:0.01666666667,598.7396981:0.01666666667):0.01944444444,(601.7425554:0.025,(502.7549176:0.01666666667,566.7498633:0.01666666667):0.008333333333):0.01111111111):0.01388888889,((511.7549591:0.01666666667,555.7447979:0.01666666667):0.01944444444,(732.6802041:0.025,(590.7134692:0.01666666667,618.7196246:0.01666666667):0.008333333333):0.01111111111):0.01388888889):0.02166666667):0.0115954416):0.01832092639):0.02656629737,((((672.7214226:0.025,(554.7758272:0.01666666667,618.7472462:0.01666666667):0.008333333333):0.025,((577.757627:0.01666666667,593.7161556:0.01666666667):0.01666666667,(631.7004266:0.01666666667,698.7174723:0.01666666667):0.01666666667):0.01666666667):0.02063492063,(((558.635587:0.01666666667,685.6625304:0.01666666667):0.008333333333,(676.6969332:0.01666666667,756.6996544:0.01666666667):0.008333333333):0.0325,((584.7603851:0.01666666667,(558.7811176:0.01666666667,572.7603859:0.01666666667):0):0.01944444444,(640.713839:0.01666666667,702.6778423:0.01666666667):0.01944444444):0.02138888889):0.01313492063):0.04785077588,((((738.6811324:0.025,(596.7590347:0.01666666667,597.7430553:0.01666666667):0.008333333333):0.04305555556,(((510.7742893:0.01666666667,512.7661393:0.01666666667):0.01666666667,(515.7446702:0.01666666667,525.7501495:0.01666666667):0.01666666667):0.01770833333,((784.6923518:0.025,(533.7538774:0.01666666667,560.7535472:0.01666666667):0.008333333333):0.01388888889,((476.7899204:0.01666666667,500.7535447:0.01666666667):0.01666666667,(464.7783871:0.025,(428.732412:0.01666666667,465.8100136:0.01666666667):0.008333333333):0.008333333333):0.005555555556):0.01215277778):0.01701388889):0.01208937198,(((539.7671832:0.01666666667,699.6998422:0.01666666667):0.01666666667,(674.6681935:0.01666666667,690.6995035:0.01666666667):0.01666666667):0.03596491228,(((677.7233743:0.025,(636.6730012:0.01666666667,663.6964858:0.01666666667):0.008333333333):0.01833333333,(706.6913662:0.02916666667,(700.689038:0.02777777778,(642.756343:0.025,(625.7145406:0.01666666667,642.7199564:0.01666666667):0.008333333333):0.002777777778):0.001388888889):0.01416666667):0.01443181818,(((617.727384:0.01666666667,(441.7998002:0.01666666667,455.779075:0.01666666667):0):0.01944444444,(544.7711924:0.01666666667,568.7348164:0.01666666667):0.01944444444):0.008888888889,(589.6851962:0.03666666667,((580.7559495:0.01666666667,(550.7817786:0.01666666667,560.7297412:0.01666666667):0):0.008333333333,(579.7481283:0.01666666667,658.7066421:0.01666666667):0.008333333333):0.01166666667):0.008333333333):0.01276515152):0.0115330941):0.01084668192):0.02059614929,((((386.7991497:0.01666666667,511.7484442:0.01666666667):0.01944444444,(720.7482584:0.01666666667,(546.7318147:0.01666666667,616.7373039:0.01666666667):0):0.01944444444):0.02661616162,((636.8185363:0.02916666667,(520.8075711:0.01666666667,(476.8177402:0.01666666667,(420.7915215:0.01666666667,435.7911822:0.01666666667):0):0):0.0125):0.01416666667,((486.7834758:0.01666666667,494.752185:0.01666666667):0.01666666667,(456.845666:0.02222222222,(486.8198496:0.01666666667,(444.8092933:0.01666666667,478.830023:0.01666666667):0):0.005555555556):0.01111111111):0.01):0.01939393939):0.02621503497,(((524.750182:0.01666666667,559.7661739:0.01666666667):0.025,(669.8492299:0.025,(557.737939:0.01666666667,572.7614182:0.01666666667):0.008333333333):0.01666666667):0.03041666667,(((572.7427922:0.01666666667,608.7427834:0.01666666667):0.008333333333,(634.7220546:0.01666666667,634.7584379:0.01666666667):0.008333333333):0.01666666667,((478.7889494:0.01666666667,518.7474878:0.01666666667):0.01666666667,(538.7525717:0.01666666667,650.6814602:0.01666666667):0.01666666667):0.008333333333):0.03041666667):0.01685897436):0.01179876914):0.01774461969):0.009663635505):0.01810487673):0.004874749915,(((((820.6917208:0.025,(703.6821542:0.01666666667,713.6876287:0.01666666667):0.008333333333):0.03373015873,((784.6774304:0.01666666667,879.6412309:0.01666666667):0.03333333333,((734.6675044:0.01666666667,868.6655305:0.01666666667):0.03,(667.7211989:0.03888888889,((673.7528963:0.01666666667,(625.6953858:0.01666666667,629.7266822:0.01666666667):0):0.01944444444,(646.7080166:0.03,((677.726682:0.01666666667,(642.7107034:0.01666666667,668.689962:0.01666666667):0):0.008333333333,(712.6797968:0.01666666667,768.7060102:0.01666666667):0.008333333333):0.005):0.006111111111):0.002777777778):0.007777777778):0.003333333333):0.00873015873):0.0395353013,((758.7325821:0.02777777778,(740.685956:0.025,(636.6621118:0.01666666667,643.6930717:0.01666666667):0.008333333333):0.002777777778):0.05972222222,(((860.632616:0.025,(700.69995:0.01666666667,728.6826004:0.01666666667):0.008333333333):0.01527777778,(821.6469279:0.02777777778,(797.6799388:0.025,(740.6584806:0.01666666667,762.6404265:0.01666666667):0.008333333333):0.002777777778):0.0125):0.02781746032,((630.7157877:0.025,(606.7157815:0.01666666667,612.6899594:0.01666666667):0.008333333333):0.03472222222,((672.7203014:0.02222222222,(638.6995605:0.01666666667,(574.6835241:0.01666666667,582.7097345:0.01666666667):0):0.005555555556):0.02361111111,((750.676055:0.01666666667,752.6917051:0.01666666667):0.01388888889,((610.7158742:0.01666666667,(488.7484927:0.01666666667,514.7641342:0.01666666667):0):0.009259259259,(682.737002:0.01666666667,(578.7260454:0.01666666667,597.7206293:0.01666666667):0):0.009259259259):0.00462962963):0.01527777778):0.01388888889):0.008373015873):0.0194047619):0.01076546003):0.03687952992,(((((379.8266555:0.01666666667,408.8293982:0.01666666667):0.025,(443.8426878:0.025,(331.8232541:0.01666666667,473.7991025:0.01666666667):0.008333333333):0.01666666667):0.02133333333,(((372.8610413:0.01666666667,456.8821629:0.01666666667):0.01666666667,(483.7946856:0.01666666667,491.8572819:0.01666666667):0.01666666667):0.01944444444,((533.971986:0.025,(352.861706:0.01666666667,395.8437209:0.01666666667):0.008333333333):0.01388888889,(426.8273763:0.025,(356.8692049:0.01666666667,435.8277042:0.01666666667):0.008333333333):0.01388888889):0.01388888889):0.01022222222):0.02894444444,(((561.8982754:0.02916666667,(509.7916936:0.02777777778,(484.8142068:0.01666666667,(456.8192953:0.01666666667,458.7873259:0.01666666667):0):0.01111111111):0.001388888889):0.02083333333,((425.8168661:0.01666666667,436.8328445:0.01666666667):0.025,(719.8114601:0.025,(372.8345636:0.01666666667,382.7825294:0.01666666667):0.008333333333):0.01666666667):0.008333333333):0.02726190476,(((453.8116467:0.01666666667,454.8068893:0.01666666667):0.01944444444,(602.9767099:0.025,(358.8456411:0.01666666667,420.8379399:0.01666666667):0.008333333333):0.01111111111):0.0312962963,(((448.7787238:0.01666666667,452.773636:0.01666666667):0.01388888889,(501.766206:0.025,(420.8015692:0.01666666667,440.7913998:0.01666666667):0.008333333333):0.005555555556):0.01944444444,((465.7992052:0.01666666667,578.7359283:0.01666666667):0.01666666667,(474.7249711:0.01666666667,532.7416753:0.01666666667):0.01666666667):0.01666666667):0.01740740741):0.009854497354):0.01468253968):0.03703970798,(((((428.84946:0.01666666667,456.8079804:0.01666666667):0.01666666667,(401.8286724:0.025,(396.7868608:0.01666666667,405.8235844:0.01666666667):0.008333333333):0.008333333333):0.03666666667,((510.7716206:0.025,(381.7984331:0.01666666667,478.7817991:0.01666666667):0.008333333333):0.04166666667,((701.6663045:0.03333333333,(678.6981903:0.025,(559.7442084:0.01666666667,591.6985259:0.01666666667):0.008333333333):0.008333333333):0.02407407407,((454.8002034:0.03333333333,(491.7624395:0.02777777778,(483.7726149:0.01666666667,(435.7878616:0.01666666667,457.7933432:0.01666666667):0):0.01111111111):0.005555555556):0.01,((442.7824639:0.01666666667,499.8403033:0.01666666667):0.01666666667,(461.8035208:0.01666666667,463.7953628:0.01666666667):0.01666666667):0.01):0.01407407407):0.009259259259):0.003333333333):0.02892857143,(((349.8270012:0.01666666667,384.8876138:0.01666666667):0.01666666667,(350.8919093:0.01666666667,567.8849086:0.01666666667):0.01666666667):0.04375,(((381.8326903:0.01666666667,412.7969458:0.01666666667):0.01666666667,(506.867798:0.01666666667,785.1651409:0.01666666667):0.01666666667):0.03611111111,(((406.7809505:0.01666666667,510.8283046:0.01666666667):0.025,(539.7545633:0.025,(430.8097021:0.01666666667,555.7589991:0.01666666667):0.008333333333):0.01666666667):0.01642857143,((549.7596631:0.025,(385.8844202:0.01666666667,441.7984138:0.01666666667):0.008333333333):0.01944444444,(552.0930421:0.03333333333,(477.7658091:0.025,(201.7381812:0.01666666667,317.8331469:0.01666666667):0.008333333333):0.008333333333):0.01111111111):0.01365079365):0.01134920635):0.007638888889):0.0218452381):0.01599382325,((491.7759585:0.025,(460.7939572:0.01666666667,505.7916027:0.01666666667):0.008333333333):0.0766025641,((((201.6456135:0.01666666667,202.5932487:0.01666666667):0.01666666667,(447.7712061:0.01666666667,495.7381999:0.01666666667):0.01666666667):0.02222222222,((602.760988:0.025,(459.7864463:0.01666666667,460.7942635:0.01666666667):0.008333333333):0.01944444444,((425.8021032:0.01666666667,469.864702:0.01666666667):0.02083333333,((201.4789412:0.01666666667,495.7711995:0.01666666667):0.008333333333,(484.7790295:0.01666666667,540.7688563:0.01666666667):0.008333333333):0.0125):0.006944444444):0.01111111111):0.03599605523,(((519.7909827:0.025,(435.7698691:0.01666666667,485.7855092:0.01666666667):0.008333333333):0.01388888889,(736.023425:0.03333333333,((317.8572845:0.01666666667,397.8141011:0.01666666667):0.008333333333,(377.8242638:0.01666666667,438.8406429:0.01666666667):0.008333333333):0.008333333333):0.005555555556):0.0479390681,(((576.7575037:0.02777777778,(610.8654047:0.01666666667,(447.8020682:0.01666666667,464.8286233:0.01666666667):0):0.01111111111):0.03055555556,((438.7817806:0.01666666667,449.7977666:0.01666666667):0.025,((374.8562696:0.01666666667,388.7991543:0.01666666667):0.01666666667,(386.8311217:0.01666666667,528.7532195:0.01666666667):0.01666666667):0.008333333333):0.01666666667):0.02047619048,(((579.8746733:0.025,(341.8392011:0.01666666667,551.8685309:0.01666666667):0.008333333333):0.02083333333,((654.7607032:0.025,(487.8008352:0.01666666667,514.8005073:0.01666666667):0.008333333333):0.01166666667,((437.7892178:0.01666666667,459.7946961:0.01666666667):0.01388888889,(498.8055992:0.025,(396.8042377:0.01666666667,457.8028504:0.01666666667):0.008333333333):0.005555555556):0.006111111111):0.009166666667):0.02113636364,(((493.7824343:0.01666666667,529.7671801:0.01666666667):0.008333333333,(515.751531:0.01666666667,569.7257173:0.01666666667):0.008333333333):0.02361111111,((588.7137557:0.01666666667,616.6964159:0.01666666667):0.01666666667,((546.7395778:0.01666666667,547.7534547:0.01666666667):0.01666666667,(577.7242697:0.01666666667,582.7395804:0.01666666667):0.01666666667):0):0.01527777778):0.01835858586):0.01183982684):0.00801843318):0.004723653793):0.01005095332):0.01331983058):0.01406175774):0.00616083753):0.01229619685,(((((((535.7955946:0.025,(405.8133968:0.01666666667,467.8056886:0.01666666667):0.008333333333):0.01944444444,(589.8003486:0.025,(464.8237881:0.01666666667,466.7918187:0.01666666667):0.008333333333):0.01944444444):0.01666666667,((416.836357:0.01666666667,418.8320645:0.01666666667):0.02916666667,(794.9401887:0.02777777778,(680.9547738:0.025,(447.8006091:0.01666666667,462.7877064:0.01666666667):0.008333333333):0.002777777778):0.01805555556):0.01527777778):0.03738425926,((((452.8201935:0.01666666667,469.7991225:0.01666666667):0.01666666667,(461.7365219:0.01666666667,528.7535768:0.01666666667):0.01666666667):0.01845238095,((501.7695601:0.025,(213.750696:0.01666666667,465.7929638:0.01666666667):0.008333333333):0.01111111111,((496.7987833:0.01666666667,530.7597865:0.01666666667):0.008333333333,(536.7936933:0.01666666667,568.7835319:0.01666666667):0.008333333333):0.01111111111):0.01567460317):0.02315601066,(((466.7907153:0.01666666667,488.7726589:0.01666666667):0.025,(488.811443:0.025,(310.8682128:0.01666666667,392.8736922:0.01666666667):0.008333333333):0.01666666667):0.0175,((630.712012:0.025,(531.7579467:0.01666666667,615.7426875:0.01666666667):0.008333333333):0.01944444444,(560.778426:0.03333333333,(734.7103911:0.02777777778,(565.7270348:0.01666666667,(452.7903154:0.01666666667,486.7780355:0.01666666667):0):0.01111111111):0.005555555556):0.01111111111):0.01472222222):0.01577505828):0.02355364543):0.0176229324,((((719.1966207:0.01666666667,738.0437891:0.01666666667):0.05277777778,((818.0005984:0.025,(497.8464584:0.01666666667,738.0342613:0.01666666667):0.008333333333):0.01666666667,((429.8202401:0.01666666667,440.7998346:0.01666666667):0.0125,((407.7995018:0.01666666667,408.8133679:0.01666666667):0.008333333333,(417.8202381:0.01666666667,418.815484:0.01666666667):0.008333333333):0.004166666667):0.0125):0.02777777778):0.02131313131,((((509.7661232:0.01666666667,549.7610392:0.01666666667):0.01666666667,(560.7532192:0.01666666667,607.7539534:0.01666666667):0.01666666667):0.02083333333,((513.7161064:0.01666666667,572.7406414:0.01666666667):0.01666666667,(523.7294406:0.01666666667,524.73726:0.01666666667):0.01666666667):0.02083333333):0.0203125,(((503.7270361:0.01666666667,577.7638087:0.01666666667):0.01666666667,(605.7223296:0.01666666667,714.7387037:0.01666666667):0.01666666667):0.028125,(((530.734719:0.01666666667,570.7296256:0.01666666667):0.008333333333,(585.7292935:0.01666666667,610.7609183:0.01666666667):0.008333333333):0.02083333333,(660.6825129:0.02777777778,(613.761134:0.025,(490.7654911:0.01666666667,532.7760469:0.01666666667):0.008333333333):0.002777777778):0.01805555556):0.015625):0.01302083333):0.01627840909):0.01557456283,(((((624.7606808:0.025,(528.7482797:0.01666666667,530.7439769:0.01666666667):0.008333333333):0.01203703704,(631.7106478:0.025,(543.7392183:0.01666666667,567.7392266:0.01666666667):0.008333333333):0.01203703704):0.0287037037,((669.7028685:0.025,(621.6994967:0.01666666667,636.7103973:0.01666666667):0.008333333333):0.02222222222,((581.7409636:0.01666666667,587.7290631:0.01666666667):0.01666666667,((315.9473649:0.01666666667,610.743705:0.01666666667):0.01666666667,(502.7824625:0.01666666667,547.8039261:0.01666666667):0.01666666667):0):0.01388888889):0.01851851852):0.01367102397,(((524.734756:0.01666666667,526.7266056:0.01666666667):0.01666666667,(544.7007739:0.01666666667,546.7402356:0.01666666667):0.01666666667):0.03974358974,(((565.722251:0.01666666667,584.7406315:0.01666666667):0.01666666667,(571.7327993:0.02222222222,(598.7562716:0.01666666667,(527.7429635:0.01666666667,549.7637074:0.01666666667):0):0.005555555556):0.01111111111):0.01944444444,((608.7280721:0.025,(518.7327697:0.01666666667,540.7147168:0.01666666667):0.008333333333):0.01666666667,((506.7361024:0.01666666667,657.7395551:0.01666666667):0.01666666667,(560.7644388:0.01666666667,624.735852:0.01666666667):0.01666666667):0.008333333333):0.01111111111):0.0202991453):0.006334841629):0.01776271446,((((419.8623579:0.025,(349.9262932:0.01666666667,355.9004636:0.01666666667):0.008333333333):0.01944444444,(664.0484459:0.025,(389.8704397:0.01666666667,481.8813756:0.01666666667):0.008333333333):0.01944444444):0.01277777778,(((372.8650032:0.01666666667,(206.8020165:0.01666666667,336.8650091:0.01666666667):0):0.01666666667,(528.9171537:0.025,(378.8755757:0.01666666667,410.8840262:0.01666666667):0.008333333333):0.008333333333):0.02222222222,((436.7997211:0.01666666667,436.8235341:0.01666666667):0.01666666667,(460.8347658:0.01666666667,516.7881801:0.01666666667):0.01666666667):0.02222222222):0.001666666667):0.02337673611,((((384.8099973:0.01666666667,402.8028138:0.01666666667):0.008333333333,(424.8235517:0.01666666667,484.8082875:0.01666666667):0.008333333333):0.02083333333,((484.7876606:0.01666666667,498.7907285:0.01666666667):0.01388888889,(599.8747994:0.025,(390.8311474:0.01666666667,404.7740215:0.01666666667):0.008333333333):0.005555555556):0.01527777778):0.02033950617,(((416.7739603:0.01666666667,428.8103395:0.01666666667):0.01666666667,(502.7743802:0.01666666667,663.7148802:0.01666666667):0.01666666667):0.0303030303,(((538.7712387:0.01666666667,578.7297606:0.01666666667):0.01666666667,(579.7977691:0.01666666667,636.8192429:0.01666666667):0.01666666667):0.01785714286,((567.745411:0.025,(387.8154052:0.01666666667,447.8365421:0.01666666667):0.008333333333):0.01944444444,((435.813032:0.01666666667,448.7970567:0.01666666667):0.01666666667,(436.8203956:0.01666666667,470.7814037:0.01666666667):0.01666666667):0.01111111111):0.006746031746):0.01244588745):0.00253647587):0.01442611883):0.01657552083):0.009157659424):0.009786164179):0.01619131172,((((((586.7467203:0.01666666667,632.7522009:0.01666666667):0.01666666667,(604.7460609:0.01666666667,668.7079529:0.01666666667):0.01666666667):0.025,((639.7018467:0.01666666667,(581.7327567:0.01666666667,585.7276697:0.01666666667):0):0.02777777778,((419.8242008:0.01666666667,427.7929008:0.01666666667):0.01944444444,(675.7052175:0.025,(603.720479:0.01666666667,609.7462965:0.01666666667):0.008333333333):0.01111111111):0.008333333333):0.01388888889):0.03290598291,((727.7069658:0.025,(594.7041771:0.01666666667,614.7303987:0.01666666667):0.008333333333):0.03666666667,((880.6767692:0.02777777778,(791.7130891:0.025,(616.7096533:0.01666666667,740.6658067:0.01666666667):0.008333333333):0.002777777778):0.02638888889,((492.7299543:0.01666666667,497.7452797:0.01666666667):0.02083333333,(612.7358688:0.01666666667,(588.7358646:0.01666666667,(538.7354759:0.01666666667,578.7303825:0.01666666667):0):0):0.02083333333):0.01666666667):0.0075):0.02957264957):0.02658421317,(((670.9455751:0.02777777778,(560.7501421:0.01666666667,(502.7446563:0.01666666667,550.7446645:0.01666666667):0):0.01111111111):0.03282828283,((764.6900003:0.025,(734.6608064:0.01666666667,796.6798248:0.01666666667):0.008333333333):0.02986111111,((665.7199891:0.025,(618.7192587:0.01666666667,663.7169137:0.01666666667):0.008333333333):0.01611111111,((577.7039295:0.01666666667,578.6879487:0.01666666667):0.008333333333,(656.7196431:0.01666666667,(578.7243257:0.01666666667,636.7298066:0.01666666667):0):0.008333333333):0.01611111111):0.01375):0.005744949495):0.03530037214,(((606.7161497:0.01666666667,638.7246157:0.01666666667):0.025,((564.7181694:0.01666666667,591.729062:0.01666666667):0.01666666667,(571.7659606:0.01666666667,589.7320673:0.01666666667):0.01666666667):0.008333333333):0.03461538462,(((579.755977:0.01666666667,587.7610623:0.01666666667):0.01666666667,((494.7548535:0.01666666667,523.7814011:0.01666666667):0.01666666667,(523.7515343:0.01666666667,526.7446791:0.01666666667):0.01666666667):0):0.01706349206,((572.9325521:0.01666666667,669.8505408:0.01666666667):0.01833333333,((449.7657397:0.01666666667,554.7872052:0.01666666667):0.01388888889,(591.7712194:0.01666666667,(509.7657347:0.01666666667,555.7712179:0.01666666667):0):0.01388888889):0.004444444444):0.0153968254):0.02588522589):0.01962438147):0.02191709666):0.01371131051,((((307.8345711:0.01666666667,371.8142263:0.01666666667):0.025,(464.8305152:0.025,(380.8093823:0.01666666667,429.8019441:0.01666666667):0.008333333333):0.01666666667):0.02452380952,((376.8528737:0.01666666667,414.8321379:0.01666666667):0.02833333333,((443.8440882:0.01666666667,(367.8127873:0.01666666667,389.7971438:0.01666666667):0):0.01111111111,(388.8131249:0.01666666667,420.8029539:0.01666666667):0.01111111111):0.01722222222):0.02119047619):0.05429563492,((((240.7442982:0.01666666667,382.8185362:0.01666666667):0.01944444444,(485.8369265:0.01666666667,(393.8107126:0.01666666667,477.8318328:0.01666666667):0):0.01944444444):0.03555555556,((520.7749141:0.01666666667,547.7745879:0.01666666667):0.02083333333,((550.747379:0.01666666667,611.7459964:0.01666666667):0.008333333333,(554.7245336:0.01666666667,615.7409067:0.01666666667):0.008333333333):0.0125):0.03416666667):0.03091318591,(((620.761138:0.025,(512.7552298:0.01666666667,514.7344942:0.01666666667):0.008333333333):0.0287037037,(((517.7788278:0.01666666667,597.7451541:0.01666666667):0.01388888889,(657.7298842:0.01666666667,(593.7138471:0.01666666667,599.7244079:0.01666666667):0):0.01388888889):0.01111111111,((547.729494:0.01666666667,694.7251404:0.01666666667):0.01666666667,(664.7145758:0.01666666667,728.6860023:0.01666666667):0.01666666667):0.008333333333):0.01203703704):0.0257962963,(((551.7273534:0.025,(477.7997476:0.01666666667,533.7531772:0.01666666667):0.008333333333):0.02954545455,(((412.7965249:0.01666666667,446.7575337:0.01666666667):0.008333333333,(472.7731885:0.01666666667,489.7759279:0.01666666667):0.008333333333):0.0130952381,((533.8623469:0.01666666667,(397.8099148:0.01666666667,501.7997408:0.01666666667):0):0.01944444444,((405.8149866:0.01666666667,474.836447:0.01666666667):0.008333333333,(460.7844217:0.01666666667,530.8262811:0.01666666667):0.008333333333):0.01111111111):0.001984126984):0.01645021645):0.007034632035,(((257.8614951:0.01666666667,333.8173542:0.01666666667):0.01666666667,(442.8370953:0.01666666667,801.0362433:0.01666666667):0.01666666667):0.02142857143,((433.8334098:0.02222222222,(439.807593:0.01666666667,(392.8068643:0.01666666667,414.8123412:0.01666666667):0):0.005555555556):0.01944444444,(664.0480769:0.025,(353.807193:0.01666666667,411.8238971:0.01666666667):0.008333333333):0.01666666667):0.0130952381):0.006818181818):0.01791991342):0.02307985258):0.01790625853):0.01104872881):0.0007747745686):0.01125510707,(((((((551.8811088:0.025,(386.7922303:0.01666666667,391.8075516:0.01666666667):0.008333333333):0.01944444444,((455.8058387:0.01666666667,(431.7847107:0.01666666667,439.7745352:0.01666666667):0):0.01111111111,(479.7847072:0.01666666667,501.7901898:0.01666666667):0.01111111111):0.01666666667):0.01527777778,((676.7099461:0.025,(589.8729419:0.01666666667,608.720113:0.01666666667):0.008333333333):0.02222222222,((438.8030951:0.01666666667,(394.7768787:0.01666666667,436.8238313:0.01666666667):0):0.02222222222,(595.7807167:0.025,(534.7643354:0.01666666667,568.7253306:0.01666666667):0.008333333333):0.01388888889):0.008333333333):0.0125):0.02228469819,(((491.8997321:0.025,(408.826232:0.01666666667,430.8105817:0.01666666667):0.008333333333):0.02708333333,((483.8119766:0.01666666667,706.0831188:0.01666666667):0.025,((551.8745633:0.01666666667,(423.7796074:0.01666666667,436.8112319:0.01666666667):0):0.01666666667,(540.7442332:0.025,(459.7796021:0.01666666667,461.7952491:0.01666666667):0.008333333333):0.008333333333):0.008333333333):0.01041666667):0.02392676768,((588.7596356:0.025,(456.7408785:0.01666666667,569.7174411:0.01666666667):0.008333333333):0.03611111111,(536.7558638:0.025,(486.7844611:0.01666666667,550.7827424:0.01666666667):0.008333333333):0.03611111111):0.0148989899):0.005996819405):0.02058022555,(((252.8244326:0.01666666667,399.8564663:0.01666666667):0.01666666667,(393.8458975:0.01666666667,554.7625831:0.01666666667):0.01666666667):0.054296875,(((692.8219961:0.025,(544.7848155:0.01666666667,608.7562374:0.01666666667):0.008333333333):0.02182539683,((622.8402604:0.025,(428.794934:0.01666666667,430.7906344:0.01666666667):0.008333333333):0.01527777778,(664.72257:0.02777777778,(506.8055548:0.01666666667,(449.7715154:0.01666666667,479.7820818:0.01666666667):0):0.01111111111):0.0125):0.006547619048):0.02203823954,(((298.8596262:0.01666666667,392.8862301:0.01666666667):0.025,(456.7956534:0.025,(345.8620078:0.01666666667,401.8518348:0.01666666667):0.008333333333):0.01666666667):0.01637254902,((((390.8908595:0.01666666667,396.8650452:0.01666666667):0.0125,((333.8565193:0.01666666667,430.8493956:0.01666666667):0.008333333333,(408.8286578:0.01666666667,450.8756156:0.01666666667):0.008333333333):0.004166666667):0.0125,((377.8017216:0.01666666667,392.8126162:0.01666666667):0.01666666667,(458.8079219:0.01666666667,618.7405912:0.01666666667):0.01666666667):0.008333333333):0.01166666667,((579.0287296:0.025,(388.8565867:0.01666666667,444.8100095:0.01666666667):0.008333333333):0.02222222222,((397.8092983:0.01666666667,407.8147822:0.01666666667):0.01666666667,(534.8569686:0.01666666667,556.8413109:0.01666666667):0.01666666667):0.01388888889):0.006111111111):0.004705882353):0.01082442068):0.01876657197):0.01495693764):0.02309737784,(((((578.7251696:0.025,(299.4979517:0.01666666667,571.7483553:0.01666666667):0.008333333333):0.01944444444,((462.7792894:0.01666666667,473.7714693:0.01666666667):0.01666666667,(568.7248901:0.01666666667,608.7925791:0.01666666667):0.01666666667):0.01111111111):0.01603174603,((733.7027918:0.025,(654.7048329:0.01666666667,669.7045053:0.01666666667):0.008333333333):0.02420634921,((621.7164451:0.025,(547.7371225:0.01666666667,657.7375831:0.01666666667):0.008333333333):0.01666666667,((511.7604807:0.01666666667,545.7214787:0.01666666667):0.01666666667,(516.731313:0.01666666667,518.7833426:0.01666666667):0.01666666667):0.008333333333):0.00753968254):0.01126984127):0.02176781824,(((508.7566174:0.025,(467.7691198:0.01666666667,516.7980791:0.01666666667):0.008333333333):0.025,((387.8156149:0.01666666667,497.8160758:0.01666666667):0.01666666667,(638.0606041:0.03,((409.8000279:0.01666666667,(383.8207602:0.01666666667,398.8204238:0.01666666667):0):0.01111111111,(426.7789674:0.01666666667,435.8156772:0.01666666667):0.01111111111):0.002222222222):0.003333333333):0.01666666667):0.01645021645,((753.7252788:0.025,(569.7115995:0.01666666667,598.7381501:0.01666666667):0.008333333333):0.02777777778,((523.7635778:0.01666666667,587.758522:0.01666666667):0.01666666667,(579.7170513:0.01666666667,661.7225322:0.01666666667):0.01666666667):0.01944444444):0.01367243867):0.01579379226):0.02944097297,(((616.7197943:0.01666666667,620.7147124:0.01666666667):0.01666666667,(627.7119691:0.01666666667,708.676609:0.01666666667):0.01666666667):0.04907407407,(((465.7431987:0.01666666667,561.7279447:0.01666666667):0.01666666667,(555.7537763:0.01666666667,602.7544995:0.01666666667):0.01666666667):0.02333333333,((615.7081845:0.01666666667,697.680649:0.01666666667):0.025,(672.6918613:0.025,(610.7443271:0.01666666667,625.7136595:0.01666666667):0.008333333333):0.01666666667):0.015):0.02574074074):0.02927757428):0.01399954212):0.01122350211,(((((627.7260782:0.025,(529.7571806:0.01666666667,565.7337878:0.01666666667):0.008333333333):0.01388888889,(585.7752615:0.025,(531.7283177:0.01666666667,562.7229051:0.01666666667):0.008333333333):0.01388888889):0.01805555556,(((538.7341181:0.01666666667,541.7272667:0.01666666667):0.01666666667,(543.7395334:0.01666666667,546.7391963:0.01666666667):0.01666666667):0.01458333333,((572.7310515:0.025,(356.8481855:0.01666666667,616.7446805:0.01666666667):0.008333333333):0.01166666667,(559.7357907:0.025,((474.7984293:0.01666666667,544.7361269:0.01666666667):0.008333333333,(518.7204725:0.01666666667,617.7525067:0.01666666667):0.008333333333):0):0.01166666667):0.01125):0.009027777778):0.04378306878,((629.7286792:0.025,(547.7467009:0.01666666667,644.7395739:0.01666666667):0.008333333333):0.03762626263,((642.6940815:0.025,(459.8443873:0.01666666667,724.6665425:0.01666666667):0.008333333333):0.02777777778,((606.730449:0.01666666667,618.7304556:0.01666666667):0.025,((649.6947122:0.025,(582.7127088:0.01666666667,678.6974518:0.01666666667):0.008333333333):0.01203703704,(608.7249846:0.025,(602.7541637:0.01666666667,642.712701:0.01666666667):0.008333333333):0.01203703704):0.00462962963):0.01111111111):0.009848484848):0.0381012506):0.0268215653,((((701.1993191:0.025,(332.8338805:0.01666666667,350.8444541:0.01666666667):0.008333333333):0.05138888889,(((494.8152223:0.01666666667,556.7792382:0.01666666667):0.025,((368.8104881:0.01666666667,492.7757584:0.01666666667):0.01666666667,(474.8015594:0.01666666667,560.8019738:0.01666666667):0.01666666667):0.008333333333):0.01666666667,((539.7565335:0.025,(494.7714578:0.01666666667,520.7983462:0.01666666667):0.008333333333):0.01944444444,(570.7430655:0.025,(558.7365488:0.01666666667,603.746778:0.01666666667):0.008333333333):0.01944444444):0.01388888889):0.01805555556):0.02530701754,(((622.8457756:0.03333333333,(592.7844268:0.025,(436.7453251:0.01666666667,483.7646732:0.01666666667):0.008333333333):0.008333333333):0.02142857143,((690.7678426:0.025,(501.7487697:0.01666666667,538.7803865:0.01666666667):0.008333333333):0.01944444444,((381.814005:0.01666666667,427.8194855:0.01666666667):0.01666666667,(488.7912391:0.01666666667,507.7858124:0.01666666667):0.01666666667):0.01111111111):0.01031746032):0.02270021645,(((361.8449321:0.01666666667,472.7785719:0.01666666667):0.01666666667,(372.7261502:0.01666666667,846.0045667:0.01666666667):0.01666666667):0.025,((449.7863727:0.01666666667,462.7942069:0.01666666667):0.01666666667,(536.7582223:0.01666666667,574.8102562:0.01666666667):0.01666666667):0.025):0.01912878788):0.02423378522):0.01534891149,((((304.6214313:0.01666666667,496.7364529:0.01666666667):0.01666666667,(514.7708179:0.01666666667,638.7633562:0.01666666667):0.01666666667):0.02333333333,((535.7801103:0.01666666667,538.7732495:0.01666666667):0.025,(560.7787323:0.025,(449.8068677:0.01666666667,492.7888795:0.01666666667):0.008333333333):0.01666666667):0.015):0.05049787492,(((707.7100065:0.025,(617.6670834:0.01666666667,620.7143666:0.01666666667):0.008333333333):0.03055555556,((554.7306836:0.01666666667,623.7521317:0.01666666667):0.02916666667,(786.6715792:0.02777777778,(736.7075766:0.025,(618.6657004:0.01666666667,700.6711862:0.01666666667):0.008333333333):0.002777777778):0.01805555556):0.009722222222):0.03607549858,((((595.6943476:0.01666666667,706.7012201:0.01666666667):0.025,((589.7158383:0.01666666667,604.7631224:0.01666666667):0.02166666667,(579.7519233:0.02916666667,(642.718568:0.01666666667,(634.7287389:0.01666666667,(578.7389121:0.01666666667,586.7287406:0.01666666667):0):0):0.0125):0.009166666667):0.003333333333):0.01287878788,(((435.7534308:0.01666666667,479.7670741:0.01666666667):0.015,((321.8500665:0.01666666667,367.819153:0.01666666667):0.01388888889,(537.7361731:0.01666666667,(492.7510896:0.01666666667,501.7514303:0.01666666667):0):0.01388888889):0.001111111111):0.01714285714,((207.492864:0.01666666667,321.5245573:0.01666666667):0.01666666667,(547.7178318:0.01666666667,556.7545538:0.01666666667):0.01666666667):0.01547619048):0.005735930736):0.01962121212,((((630.7054137:0.01666666667,678.7265516:0.01666666667):0.01944444444,(637.7082451:0.025,(549.730993:0.01666666667,571.712927:0.01666666667):0.008333333333):0.01111111111):0.02597222222,((687.6902365:0.025,(634.7321196:0.01666666667,656.716474:0.01666666667):0.008333333333):0.02611111111,((650.742294:0.01666666667,(584.7105912:0.01666666667,594.7160791:0.01666666667):0):0.01944444444,(773.6490834:0.01666666667,788.6963583:0.01666666667):0.01944444444):0.015):0.01097222222):0.007552294197,(((466.8158101:0.025,(438.7845027:0.01666666667,456.7773084:0.01666666667):0.008333333333):0.01666666667,((546.701462:0.01666666667,638.7640662:0.01666666667):0.0125,((506.7251972:0.01666666667,508.7222023:0.01666666667):0.008333333333,(517.7225346:0.01666666667,523.7694825:0.01666666667):0.008333333333):0.004166666667):0.0125):0.0212962963,((643.6814568:0.01666666667,646.6745879:0.01666666667):0.03333333333,((617.7134429:0.025,(548.7283583:0.01666666667,609.7447388:0.01666666667):0.008333333333):0.01055555556,(694.6688739:0.02916666667,(704.7355696:0.02222222222,(587.6916334:0.01666666667,(541.7225429:0.01666666667,586.7076269:0.01666666667):0):0.005555555556):0.006944444444):0.006388888889):0.01444444444):0.01296296296):0.006672664567):0.004531039136):0.01746438746):0.01553348746):0.009880276336):0.0105042606):0.009358947397):0.006656695639):0.003876465237):0.003687771871):0.001455527531):0.002901614373):0.0007916269177,((((((((486.818695:0.01666666667,(430.7812468:0.01666666667,455.7764897:0.01666666667):0):0.02777777778,((438.7737766:0.01666666667,438.8101484:0.01666666667):0.01666666667,(457.80472:0.01666666667,495.7839865:0.01666666667):0.01666666667):0.01111111111):0.02698412698,((428.9381187:0.02777777778,(477.9003409:0.01666666667,(360.8755059:0.01666666667,396.9118986:0.01666666667):0):0.01111111111):0.03888888889,((667.7405224:0.025,(527.7803399:0.01666666667,545.7908997:0.01666666667):0.008333333333):0.01944444444,((354.7955416:0.01666666667,438.780281:0.01666666667):0.01666666667,(399.8040221:0.01666666667,402.8036814:0.01666666667):0.01666666667):0.01111111111):0.02222222222):0.004761904762):0.02304673721,((559.9670542:0.025,(216.943504:0.01666666667,358.8656015:0.01666666667):0.008333333333):0.06141975309,(((368.8360266:0.01666666667,378.8567609:0.01666666667):0.025,(((222.7893466:0.01666666667,446.8942117:0.01666666667):0.008333333333,(390.8316176:0.01666666667,418.8629138:0.01666666667):0.008333333333):0.01527777778,(492.8523958:0.025,(358.8543611:0.01666666667,365.88532:0.01666666667):0.008333333333):0.01527777778):0.001388888889):0.03148148148,(((423.8016696:0.025,(384.803336:0.01666666667,428.8169777:0.01666666667):0.008333333333):0.01944444444,((432.7519694:0.01666666667,450.7989217:0.01666666667):0.01666666667,(452.7946192:0.01666666667,479.7942797:0.01666666667):0.01666666667):0.01111111111):0.01637806638,((392.8224186:0.025,(378.8431659:0.01666666667,448.8486375:0.01666666667):0.008333333333):0.02361111111,(462.7802964:0.03571428571,((324.8448608:0.01666666667,388.8162739:0.01666666667):0.015,((416.8111947:0.01666666667,(334.8057237:0.01666666667,386.8370138:0.01666666667):0):0.008333333333,(367.8186224:0.01666666667,382.8420976:0.01666666667):0.008333333333):0.006666666667):0.004047619048):0.0128968254):0.01221139971):0.01232563733):0.01327160494):0.008055555556):0.03184325676,(((((260.9462266:0.01666666667,324.9176445:0.01666666667):0.008333333333,(292.891428:0.01666666667,330.9282083:0.01666666667):0.008333333333):0.03240740741,((480.9152624:0.03333333333,(410.8734134:0.02222222222,(400.8526774:0.01666666667,(304.8679258:0.01666666667,306.8359663:0.01666666667):0):0.005555555556):0.01111111111):0.008333333333,((336.8941439:0.01666666667,363.9414256:0.01666666667):0.01666666667,(460.8037154:0.01666666667,590.9269106:0.01666666667):0.01666666667):0.008333333333):0.01574074074):0.02751566952,((((427.7874598:0.01666666667,431.8187582:0.01666666667):0.01666666667,(448.7976835:0.01666666667,545.7905731:0.01666666667):0.01666666667):0.01666666667,((546.7473129:0.01666666667,630.7320488:0.01666666667):0.01666666667,(590.7735171:0.01666666667,848.6830897:0.01666666667):0.01666666667):0.01666666667):0.02009803922,(((628.7231299:0.025,(562.7455875:0.01666666667,593.7193595:0.01666666667):0.008333333333):0.02777777778,((524.7629378:0.01666666667,558.7506646:0.01666666667):0.01666666667,(580.7527683:0.01666666667,594.7796484:0.01666666667):0.01666666667):0.01944444444):0.01388888889,(((454.8252363:0.01666666667,508.7680349:0.01666666667):0.01666666667,(507.7727786:0.01666666667,520.7442153:0.01666666667):0.01666666667):0.01944444444,((633.8374951:0.01666666667,(445.790148:0.01666666667,491.759248:0.01666666667):0):0.02222222222,(550.8830275:0.025,(414.8683409:0.01666666667,428.8112123:0.01666666667):0.008333333333):0.01388888889):0.01388888889):0.01388888889):0.003431372549):0.01482503771):0.01953777032,(((((438.7785113:0.01666666667,439.7737631:0.01666666667):0.01666666667,(467.7686655:0.01666666667,503.7686672:0.01666666667):0.01666666667):0.01666666667,((452.7706367:0.01666666667,476.7342613:0.01666666667):0.01666666667,(466.7829289:0.01666666667,502.7676702:0.01666666667):0.01666666667):0.01666666667):0.01964285714,(((466.8084624:0.01666666667,525.8278281:0.01666666667):0.01666666667,((386.8210371:0.01666666667,408.8029725:0.01666666667):0.01666666667,(462.8257953:0.01666666667,490.8084542:0.01666666667):0.01666666667):0):0.02569444444,((745.6788894:0.02777777778,(568.7826388:0.01666666667,(527.7560967:0.01666666667,530.8033789:0.01666666667):0):0.01111111111):0.01076388889,((518.7305959:0.01666666667,522.7619015:0.01666666667):0.01666666667,(583.7095191:0.01666666667,740.8198061:0.01666666667):0.01666666667):0.005208333333):0.02048611111):0.01061507937):0.02234278879,(((705.7133505:0.01666666667,758.6857612:0.01666666667):0.01666666667,(716.6123381:0.01666666667,820.6497785:0.01666666667):0.01666666667):0.04055555556,(((603.7227554:0.01666666667,665.7150646:0.01666666667):0.01388888889,(639.6994072:0.025,(589.7354331:0.01666666667,641.7514414:0.01666666667):0.008333333333):0.005555555556):0.02611111111,((517.8589021:0.025,(423.7958989:0.01666666667,427.8272088:0.01666666667):0.008333333333):0.02738095238,((561.7516798:0.01666666667,589.7343302:0.01666666667):0.025,((239.8768174:0.01666666667,533.753593:0.01666666667):0.01944444444,(646.7316709:0.025,(535.7247937:0.01666666667,555.7298775:0.01666666667):0.008333333333):0.01111111111):0.005555555556):0.01071428571):0.004285714286):0.01722222222):0.01809675704):0.01247520131):0.02185771816):0.01231024858,(((((411.7816536:0.025,(375.8081744:0.01666666667,437.8085438:0.01666666667):0.008333333333):0.01944444444,((484.8092812:0.01666666667,(446.793631:0.01666666667,458.7936264:0.01666666667):0):0.01944444444,(587.8878743:0.01666666667,665.8831742:0.01666666667):0.01944444444):0.008333333333):0.02314814815,(((390.891507:0.01666666667,444.7823051:0.01666666667):0.01666666667,(508.7537173:0.01666666667,554.7591898:0.01666666667):0.01666666667):0.02,((708.6813045:0.01666666667,751.6633108:0.01666666667):0.025,(868.6804469:0.025,(468.7823148:0.01666666667,644.7416387:0.01666666667):0.008333333333):0.01666666667):0.01166666667):0.01425925926):0.04264385493,((((607.7316065:0.01666666667,666.7449102:0.01666666667):0.01666666667,((557.7788255:0.01666666667,560.7308765:0.01666666667):0.01666666667,(574.7312736:0.01666666667,582.7363637:0.01666666667):0.01666666667):0):0.02841880342,((638.9945728:0.03333333333,(478.8172741:0.025,(371.8686511:0.01666666667,484.805359:0.01666666667):0.008333333333):0.008333333333):0.02222222222,((599.7360523:0.02777777778,(601.7880773:0.01666666667,(485.7771246:0.01666666667,547.7775043:0.01666666667):0):0.01111111111):0.01805555556,((436.8053484:0.01666666667,460.7689727:0.01666666667):0.01388888889,(462.7608149:0.025,(398.792416:0.01666666667,460.7927838:0.01666666667):0.008333333333):0.005555555556):0.01527777778):0.009722222222):0.006196581197):0.02778002699,((690.6877523:0.02777777778,(583.7214396:0.025,(407.779884:0.01666666667,529.7472562:0.01666666667):0.008333333333):0.002777777778):0.03699494949,(((484.7927944:0.01666666667,630.7617987:0.01666666667):0.01666666667,((387.8210451:0.01666666667,467.7873741:0.01666666667):0.008333333333,(435.797538:0.01666666667,436.7927897:0.01666666667):0.008333333333):0.008333333333):0.01944444444,((336.8333127:0.01666666667,366.8438767:0.01666666667):0.01944444444,(478.7905234:0.025,(366.8261088:0.01666666667,414.8108538:0.01666666667):0.008333333333):0.01111111111):0.01666666667):0.01199494949):0.02475943647):0.02070428378):0.02633090669,(((((398.9111873:0.01666666667,(212.8107534:0.01666666667,384.8955383:0.01666666667):0):0.01944444444,(218.9053183:0.01666666667,316.9057074:0.01666666667):0.01944444444):0.02430555556,((582.0106154:0.01666666667,720.0423022:0.01666666667):0.025,((345.8707296:0.025,(272.9410175:0.01666666667,408.9054306:0.01666666667):0.008333333333):0.008333333333,(658.9836743:0.025,(348.88431:0.01666666667,390.8948669:0.01666666667):0.008333333333):0.008333333333):0.008333333333):0.01875):0.02323717949,(((602.7863859:0.01666666667,620.7605673:0.01666666667):0.025,(590.7829913:0.025,(501.7564576:0.01666666667,523.7408014:0.01666666667):0.008333333333):0.01666666667):0.025,((503.7986689:0.025,(368.8295177:0.01666666667,414.7986128:0.01666666667):0.008333333333):0.01944444444,(752.0265973:0.03333333333,(453.8220679:0.025,(416.7904583:0.01666666667,443.8377358:0.01666666667):0.008333333333):0.008333333333):0.01111111111):0.02222222222):0.01698717949):0.02994871795,((((609.7380476:0.01666666667,610.733289:0.01666666667):0.01666666667,(625.7424702:0.01666666667,638.7264959:0.01666666667):0.01666666667):0.03240740741,(((538.7517437:0.01666666667,680.7275793:0.01666666667):0.01666666667,(653.704109:0.01666666667,687.6651123:0.01666666667):0.01666666667):0.01666666667,((657.7380591:0.01666666667,677.7278815:0.01666666667):0.01944444444,(639.7010148:0.025,(467.7683512:0.01666666667,627.7010078:0.01666666667):0.008333333333):0.01111111111):0.01388888889):0.01574074074):0.03590291475,((((426.8617454:0.01666666667,484.78704:0.01666666667):0.01666666667,(452.8335848:0.01666666667,474.8179376:0.01666666667):0.01666666667):0.03222222222,(((580.835976:0.01666666667,(230.481104:0.01666666667,494.7264225:0.01666666667):0):0.01944444444,(518.7839549:0.01666666667,542.7839503:0.01666666667):0.01944444444):0.01722222222,((555.8030214:0.025,(466.8155277:0.01666666667,542.771384:0.01666666667):0.008333333333):0.01468253968,((491.786966:0.02222222222,(467.7869587:0.01666666667,(436.7923831:0.01666666667,449.7763957:0.01666666667):0):0.005555555556):0.0125,(619.831636:0.025,(449.7941635:0.01666666667,456.7709815:0.01666666667):0.008333333333):0.009722222222):0.00496031746):0.01365079365):0.01222222222):0.01720760234,(((529.7821924:0.01666666667,539.7512809:0.01666666667):0.01944444444,(548.8387765:0.025,(399.7911013:0.01666666667,400.7944537:0.01666666667):0.008333333333):0.01111111111):0.03055555556,(((560.7819549:0.025,(399.8036806:0.01666666667,464.8302324:0.01666666667):0.008333333333):0.01527777778,(669.8524819:0.02777777778,(474.7755114:0.025,(402.814576:0.01666666667,474.7993177:0.01666666667):0.008333333333):0.002777777778):0.0125):0.0189484127,((459.8264582:0.025,(336.8179211:0.01666666667,342.8648744:0.01666666667):0.008333333333):0.01944444444,(444.858145:0.03333333333,(559.8884657:0.02777777778,(469.8567693:0.01666666667,(396.8040003:0.01666666667,422.8374137:0.01666666667):0):0.01111111111):0.005555555556):0.01111111111):0.01478174603):0.00744047619):0.01609649123):0.0188804976):0.01195890861):0.02296479011):0.002061459762):0.01615248316,(((((((299.8520895:0.01666666667,300.8837136:0.01666666667):0.02083333333,(643.0702161:0.02777777778,(380.8405434:0.01666666667,(338.8299828:0.01666666667,360.8507219:0.01666666667):0):0.01111111111):0.009722222222):0.02416666667,((701.9770447:0.01666666667,804.0087466:0.01666666667):0.02708333333,((461.8660417:0.01666666667,504.871859:0.01666666667):0.025,((498.9154314:0.01666666667,(312.8149877:0.01666666667,426.8102914:0.01666666667):0):0.01296296296,(397.867743:0.025,(366.8765523:0.01666666667,514.8925874:0.01666666667):0.008333333333):0.00462962963):0.01203703704):0.002083333333):0.01791666667):0.02645833333,(((598.7431823:0.01666666667,670.8483215:0.01666666667):0.02222222222,((573.7241363:0.01666666667,587.7510128:0.01666666667):0.01666666667,((372.887104:0.01666666667,426.8105185:0.01666666667):0.01666666667,(552.7588292:0.01666666667,588.758837:0.01666666667):0.01666666667):0):0.005555555556):0.03975694444,(((324.9149387:0.01666666667,490.9779378:0.01666666667):0.025,(458.8749352:0.025,(300.8534109:0.01666666667,353.9051025:0.01666666667):0.008333333333):0.01666666667):0.01976190476,(((261.7883664:0.01666666667,379.8149857:0.01666666667):0.008333333333,(396.8415344:0.01666666667,422.8207928:0.01666666667):0.008333333333):0.01944444444,(526.7462079:0.025,(448.7670359:0.01666666667,456.8085116:0.01666666667):0.008333333333):0.01944444444):0.01698412698):0.0172172619):0.009479166667):0.0299691358,(((((492.7548598:0.01666666667,500.7963234:0.01666666667):0.008333333333,(513.7915761:0.01666666667,526.8232045:0.01666666667):0.008333333333):0.03214285714,((429.9208699:0.025,(357.863361:0.01666666667,427.8010606:0.01666666667):0.008333333333):0.025,((348.8534227:0.01666666667,427.8024081:0.01666666667):0.01666666667,(386.7897741:0.01666666667,433.7905019:0.01666666667):0.01666666667):0.01666666667):0.007142857143):0.01427128427,(((546.7697867:0.01666666667,611.7963344:0.01666666667):0.02083333333,((428.8840272:0.01666666667,482.7748343:0.01666666667):0.008333333333,(434.7900914:0.01666666667,516.7955772:0.01666666667):0.008333333333):0.0125):0.01990740741,(((359.8304255:0.01666666667,454.794216:0.01666666667):0.01666666667,(565.7278644:0.01666666667,581.7322951:0.01666666667):0.01666666667):0.01666666667,(589.8803849:0.03333333333,((451.8010748:0.01666666667,473.8218134:0.01666666667):0.008333333333,(482.8432724:0.01666666667,556.8800501:0.01666666667):0.008333333333):0.008333333333):0.01666666667):0.007407407407):0.01400673401):0.01897047397,(((403.7932005:0.01666666667,476.8095844:0.01666666667):0.01666666667,(404.821476:0.01666666667,414.7905633:0.01666666667):0.01666666667):0.03888888889,((727.6127317:0.01666666667,751.6491154:0.01666666667):0.04166666667,(470.7900135:0.02777777778,(434.8134096:0.01666666667,(420.7977523:0.01666666667,430.81849:0.01666666667):0):0.01111111111):0.03055555556):0.01388888889):0.01816239316):0.02770952042):0.02244609088,((((((611.8433328:0.01666666667,(416.7901708:0.01666666667,459.7959794:0.01666666667):0):0.02222222222,(547.7409109:0.025,(462.7592706:0.01666666667,467.7745774:0.01666666667):0.008333333333):0.01388888889):0.01785714286,((715.7211012:0.025,(455.8246077:0.01666666667,540.877347:0.01666666667):0.008333333333):0.01944444444,((334.8631164:0.01666666667,404.8008262:0.01666666667):0.01666666667,(440.7773234:0.01666666667,454.7565802:0.01666666667):0.01666666667):0.01111111111):0.0123015873):0.0271001221,(((447.7943861:0.01666666667,447.8307567:0.01666666667):0.008333333333,(475.789306:0.01666666667,491.8569946:0.01666666667):0.008333333333):0.03333333333,(785.0210187:0.04,(404.8071865:0.02916666667,((343.8085687:0.01666666667,357.8605957:0.01666666667):0.008333333333,(372.835126:0.01666666667,374.8143908:0.01666666667):0.008333333333):0.004166666667):0.01083333333):0.01833333333):0.02551282051):0.03129495981,(((447.8252779:0.025,(391.8055629:0.01666666667,449.8222731:0.01666666667):0.008333333333):0.01944444444,(452.815408:0.025,(397.8459779:0.01666666667,405.8146704:0.01666666667):0.008333333333):0.01944444444):0.04401709402,(((260.872577:0.01666666667,309.865152:0.01666666667):0.01666666667,(451.7872461:0.01666666667,559.7484874:0.01666666667):0.01666666667):0.0162037037,(((345.8559463:0.01666666667,362.8950797:0.01666666667):0.008333333333,(370.8637812:0.01666666667,382.9001673:0.01666666667):0.008333333333):0.01666666667,((308.9123344:0.01666666667,319.8919412:0.01666666667):0.01111111111,(450.8426831:0.01666666667,(367.8766871:0.01666666667,370.876347:0.01666666667):0):0.01111111111):0.01388888889):0.00787037037):0.03892450142):0.02667957519):0.02087117713,((((((318.8316868:0.01666666667,374.8215143:0.01666666667):0.01666666667,(516.7973601:0.01666666667,536.7038091:0.01666666667):0.01666666667):0.02222222222,((517.777378:0.01666666667,519.7930213:0.01666666667):0.025,((449.7664:0.01666666667,450.7742217:0.01666666667):0.008333333333,(505.792622:0.01666666667,515.7617161:0.01666666667):0.008333333333):0.01666666667):0.01388888889):0.01694444444,((306.7064935:0.01666666667,452.779664:0.01666666667):0.04761904762,(((593.714755:0.01666666667,(562.7089436:0.01666666667,568.7195118:0.01666666667):0):0.02083333333,((419.8239445:0.01666666667,561.7460478:0.01666666667):0.008333333333,(555.7354828:0.01666666667,574.7300726:0.01666666667):0.008333333333):0.0125):0.01011904762,((473.7898002:0.01666666667,509.7663907:0.01666666667):0.02166666667,((435.6779603:0.01666666667,548.7256457:0.01666666667):0.01388888889,(616.7154848:0.025,(408.7824808:0.01666666667,554.7514718:0.01666666667):0.008333333333):0.005555555556):0.007777777778):0.009285714286):0.01666666667):0.008214285714):0.03930966469,((((621.7144199:0.01666666667,(576.6929493:0.01666666667,592.7242566:0.01666666667):0):0.02222222222,(652.6854936:0.025,(556.7242482:0.01666666667,571.7239205:0.01666666667):0.008333333333):0.01388888889):0.02555555556,((699.6654091:0.01666666667,796.6817936:0.01666666667):0.025,(782.654904:0.025,(602.7249085:0.01666666667,630.7310508:0.01666666667):0.008333333333):0.01666666667):0.02277777778):0.03565656566,(((368.2683211:0.01666666667,467.3155988:0.01666666667):0.01666666667,(389.3202836:0.01666666667,821.6442533:0.01666666667):0.01666666667):0.04015151515,(((501.7518204:0.01666666667,(489.7882:0.01666666667,500.767799:0.01666666667):0):0.009259259259,(585.7729598:0.025,(449.7721709:0.01666666667,527.7674742:0.01666666667):0.008333333333):0.0009259259259):0.02740740741,((454.7562872:0.01666666667,488.7439996:0.01666666667):0.01944444444,(694.9555265:0.025,(622.8535611:0.01666666667,760.958021:0.01666666667):0.008333333333):0.01111111111):0.01722222222):0.02015151515):0.02661616162):0.01170865459):0.01230228027,((((662.6606505:0.01666666667,676.6875326:0.01666666667):0.01666666667,(752.6923534:0.01666666667,788.6923596:0.01666666667):0.01666666667):0.04798850575,(((606.7546289:0.025,(524.7127503:0.01666666667,551.7236463:0.01666666667):0.008333333333):0.02083333333,(465.4563009:0.02777777778,(381.3276633:0.025,(203.3844305:0.01666666667,349.3534287:0.01666666667):0.008333333333):0.002777777778):0.01805555556):0.03403679654,(((629.7188599:0.01666666667,645.7501545:0.01666666667):0.01944444444,(541.7263133:0.025,(225.7513936:0.01666666667,371.8092957:0.01666666667):0.008333333333):0.01111111111):0.03133986928,((545.7398462:0.025,(479.7656596:0.01666666667,577.7660552:0.01666666667):0.008333333333):0.03849206349,(((429.8198902:0.01666666667,460.784132:0.01666666667):0.01944444444,(536.892055:0.025,(324.874342:0.01666666667,435.8079839:0.01666666667):0.008333333333):0.01111111111):0.01759259259,(((560.7572741:0.01666666667,(515.7470457:0.01666666667,518.7467077:0.01666666667):0):0.01388888889,(522.7416233:0.01666666667,584.741993:0.01666666667):0.01388888889):0.01111111111,((479.7926231:0.01666666667,499.7824547:0.01666666667):0.01666666667,(517.7752655:0.01666666667,758.0205816:0.01666666667):0.01666666667):0.008333333333):0.01203703704):0.009788359788):0.0039589169):0.01241914948):0.00145170921):0.03579702397,(((((429.8116179:0.025,(363.8245539:0.01666666667,397.8300241:0.01666666667):0.008333333333):0.04611111111,(((377.8137283:0.01666666667,481.8246858:0.01666666667):0.01944444444,(397.8664249:0.025,(336.8347769:0.01666666667,388.8297102:0.01666666667):0.008333333333):0.01111111111):0.01722222222,((307.8446163:0.01666666667,323.8871462:0.01666666667):0.025,(385.8399242:0.025,(302.850432:0.01666666667,358.840256:0.01666666667):0.008333333333):0.01666666667):0.01166666667):0.01777777778):0.01959401709,(((358.8442815:0.025,(294.8956335:0.01666666667,608.9382898:0.01666666667):0.008333333333):0.03333333333,((314.8120004:0.01666666667,357.8304:0.01666666667):0.01666666667,(350.9042472:0.01666666667,414.8756568:0.01666666667):0.01666666667):0.025):0.02658730159,((466.7899657:0.025,(357.8099581:0.01666666667,370.8052119:0.01666666667):0.008333333333):0.04074074074,((607.7243354:0.025,(395.8045107:0.01666666667,427.7943336:0.01666666667):0.008333333333):0.03166666667,((375.7980616:0.01666666667,377.7950683:0.01666666667):0.03525641026,((702.897513:0.02777777778,((428.8497682:0.01666666667,(424.8184694:0.01666666667,(353.8177396:0.01666666667,382.8442969:0.01666666667):0):0):0.00625,(374.8392101:0.01666666667,444.8083049:0.01666666667):0.00625):0.004861111111):0.01349206349,((427.8181233:0.01666666667,428.8214819:0.01666666667):0.01666666667,((400.7946599:0.01666666667,414.7977262:0.01666666667):0.008333333333,(444.8208731:0.01666666667,470.8365206:0.01666666667):0.008333333333):0.008333333333):0.007936507937):0.01065323565):0.004743589744):0.009074074074):0.01917989418):0.005784493284):0.01616219579,((((693.6533269:0.01666666667,708.7006073:0.01666666667):0.01944444444,(639.6900647:0.025,(568.6658372:0.01666666667,752.6666252:0.01666666667):0.008333333333):0.01111111111):0.03174603175,(((378.8163913:0.01666666667,389.7959951:0.01666666667):0.01666666667,(410.7884557:0.01666666667,454.8020969:0.01666666667):0.01666666667):0.02083333333,(((476.8167649:0.01666666667,483.7935856:0.01666666667):0.01666666667,(487.7965687:0.01666666667,489.7677718:0.01666666667):0.01666666667):0.008333333333,((436.8276044:0.01666666667,534.8044928:0.01666666667):0.02083333333,(506.7731945:0.02222222222,(523.7759386:0.01666666667,(492.7701288:0.01666666667,493.7653826:0.01666666667):0):0.005555555556):0.01527777778):0.004166666667):0.0125):0.01369047619):0.02509398496,(((488.7538599:0.01666666667,505.7565974:0.01666666667):0.01666666667,((440.8055045:0.01666666667,476.790243:0.01666666667):0.0125,(522.7745972:0.01666666667,537.8218875:0.01666666667):0.0125):0.004166666667):0.04545454545,(((737.0467264:0.025,(706.0824829:0.01666666667,730.0460994:0.01666666667):0.008333333333):0.025,((533.8633748:0.025,(369.8393554:0.01666666667,445.8109534:0.01666666667):0.008333333333):0.01388888889,(463.761306:0.02777777778,(441.8007776:0.01666666667,(422.7585757:0.01666666667,437.7694855:0.01666666667):0):0.01111111111):0.01111111111):0.01111111111):0.02333333333,((414.8203762:0.025,(366.8356432:0.01666666667,462.7873654:0.01666666667):0.008333333333):0.03796296296,((548.8895441:0.025,(546.8990417:0.01666666667,572.9259195:0.01666666667):0.008333333333):0.02222222222,((558.826261:0.025,(395.7829898:0.01666666667,459.7789824:0.01666666667):0.008333333333):0.01388888889,(494.792569:0.025,(452.8207997:0.01666666667,472.8106219:0.01666666667):0.008333333333):0.01388888889):0.008333333333):0.01574074074):0.01037037037):0.005454545455):0.01416324903):0.01391619617):0.008194003569,(((((607.7598138:0.01666666667,637.7162294:0.01666666667):0.01944444444,(578.754382:0.025,(526.7747507:0.01666666667,584.7438258:0.01666666667):0.008333333333):0.01111111111):0.02103174603,((668.6921858:0.025,(202.4202493:0.01666666667,654.7493007:0.01666666667):0.008333333333):0.01944444444,((547.7452028:0.01666666667,603.7617011:0.01666666667):0.01666666667,(625.7558277:0.01666666667,677.7272358:0.01666666667):0.01666666667):0.01111111111):0.0126984127):0.03305322129,(((446.8035423:0.025,(360.8233169:0.01666666667,382.8052545:0.01666666667):0.008333333333):0.02182539683,(679.7095847:0.03611111111,((344.7446722:0.01666666667,475.8029138:0.01666666667):0.01666666667,(454.8052648:0.02777777778,(464.8107406:0.01666666667,(378.8103537:0.01666666667,419.8130916:0.01666666667):0):0.01111111111):0.005555555556):0.002777777778):0.01071428571):0.01198412698,((575.7093187:0.025,(449.7760191:0.01666666667,464.7756805:0.01666666667):0.008333333333):0.025,((376.8072919:0.01666666667,393.8100401:0.01666666667):0.01666666667,(466.8025775:0.01666666667,472.8131395:0.01666666667):0.01666666667):0.01666666667):0.00880952381):0.03138655462):0.01807978364,((((454.745052:0.01666666667,507.7716368:0.01666666667):0.01666666667,(480.7607434:0.01666666667,537.7822141:0.01666666667):0.01666666667):0.025,((426.8487613:0.01666666667,637.8733462:0.01666666667):0.01944444444,(495.8372049:0.025,(420.7865575:0.01666666667,434.8385931:0.01666666667):0.008333333333):0.01111111111):0.02222222222):0.04074074074,((((580.7219839:0.025,(400.7919749:0.01666666667,525.8270734:0.01666666667):0.008333333333):0.01611111111,((456.8181945:0.01666666667,(352.8072444:0.01666666667,401.7998141:0.01666666667):0):0.01111111111,(409.8174588:0.01666666667,413.8123708:0.01666666667):0.01111111111):0.01333333333):0.02399305556,(((455.7981199:0.01666666667,468.7695517:0.01666666667):0.008333333333,(500.7593796:0.01666666667,534.7648673:0.01666666667):0.008333333333):0.02083333333,((425.8236208:0.01666666667,562.8712955:0.01666666667):0.01666666667,(432.7930434:0.01666666667,445.7644801:0.01666666667):0.01666666667):0.0125):0.01927083333):0.01670138889,((((453.8264011:0.01666666667,533.7832214:0.01666666667):0.01666666667,(563.7812173:0.01666666667,646.7472161:0.01666666667):0.01666666667):0.02450980392,(((519.7927186:0.01666666667,522.7858544:0.01666666667):0.0125,((490.7580629:0.01666666667,491.7614216:0.01666666667):0.008333333333,(535.7876369:0.01666666667,548.782891:0.01666666667):0.008333333333):0.004166666667):0.01098484848,((819.9659393:0.02777777778,(563.7461609:0.01666666667,(389.7297129:0.01666666667,427.7817507:0.01666666667):0):0.01111111111):0.01031746032,((463.7995129:0.02222222222,(527.7614161:0.01666666667,(447.8045994:0.01666666667,463.7817641:0.01666666667):0):0.005555555556):0.0125,(557.7356017:0.025,(494.7512038:0.01666666667,588.7777975:0.01666666667):0.008333333333):0.009722222222):0.003373015873):0.002056277056):0.0176916221):0.01296815022,(((401.8072162:0.01666666667,(384.7806681:0.01666666667,386.8201321:0.01666666667):0):0.01388888889,(398.8075516:0.01666666667,429.7813165:0.01666666667):0.01388888889):0.02777777778,((403.8042251:0.01666666667,521.8321806:0.01666666667):0.01666666667,(618.7501629:0.01666666667,619.7454041:0.01666666667):0.01666666667):0.025):0.01247795414):0.01099426808):0.01726851852):0.009201787995):0.006785465492):0.002057535488):0.006993081917):0.01190034581):0.004527935903):0.009428231195,((((((220.5506597:0.01666666667,236.5931989:0.01666666667):0.02083333333,(587.7613735:0.02777777778,(570.7460748:0.01666666667,(523.7453401:0.01666666667,529.7195206:0.01666666667):0):0.01111111111):0.009722222222):0.02361111111,((688.7198773:0.025,(537.7358495:0.01666666667,538.71986:0.01666666667):0.008333333333):0.01944444444,(792.6627821:0.025,(665.7467995:0.01666666667,777.6756885:0.01666666667):0.008333333333):0.01944444444):0.01666666667):0.04053030303,((((789.6669576:0.01666666667,855.6694666:0.01666666667):0.02777777778,((579.7021711:0.01666666667,641.7025379:0.01666666667):0.01666666667,((653.7025495:0.01666666667,678.6977958:0.01666666667):0.008333333333,(688.7185426:0.01666666667,700.6821506:0.01666666667):0.008333333333):0.008333333333):0.01111111111):0.02055555556,((618.7355478:0.02777777778,(601.696417:0.01666666667,(575.6807572:0.01666666667,600.7123993:0.01666666667):0):0.01111111111):0.01944444444,(744.7212566:0.03,(638.7644159:0.025,((550.7483955:0.01666666667,600.7487731:0.01666666667):0.008333333333,(593.7177983:0.01666666667,624.7123844:0.01666666667):0.008333333333):0):0.005):0.01722222222):0.01777777778):0.02141975309,(((705.6754517:0.01666666667,770.7069359:0.01666666667):0.025,(846.6450364:0.03333333333,(779.6470774:0.025,(766.6882152:0.01666666667,767.6834682:0.01666666667):0.008333333333):0.008333333333):0.008333333333):0.02777777778,(((373.8522833:0.01666666667,420.8530055:0.01666666667):0.01666666667,(442.837363:0.01666666667,451.80296:0.01666666667):0.01666666667):0.02,((453.7475021:0.01666666667,578.770031:0.01666666667):0.01944444444,(640.6993161:0.025,(527.7227496:0.01666666667,535.7853462:0.01666666667):0.008333333333):0.01111111111):0.01722222222):0.01611111111):0.01697530864):0.01522166105):0.01942221359,((((424.8410859:0.01666666667,456.795398:0.01666666667):0.01666666667,((380.8157553:0.01666666667,438.7848415:0.01666666667):0.01666666667,(396.7967386:0.01666666667,402.7848367:0.01666666667):0.01666666667):0):0.02777777778,((389.7965565:0.01666666667,395.8435044:0.01666666667):0.025,(692.9543737:0.03333333333,(511.8003054:0.025,(451.8155718:0.01666666667,458.7923974:0.01666666667):0.008333333333):0.008333333333):0.008333333333):0.01944444444):0.04274691358,(((766.0062943:0.03055555556,(675.7092941:0.03,(591.8654497:0.025,((446.7729343:0.01666666667,505.7922827:0.01666666667):0.008333333333,(541.8134094:0.01666666667,633.8396303:0.01666666667):0.008333333333):0):0.005):0.0005555555556):0.0203968254,((567.7398176:0.01666666667,631.7112381:0.01666666667):0.01944444444,(560.7942004:0.025,(460.7946432:0.01666666667,522.7421659:0.01666666667):0.008333333333):0.01111111111):0.01484126984):0.03515873016,(((654.7538816:0.01666666667,667.7378966:0.01666666667):0.01666666667,(665.7222397:0.01666666667,667.7192365:0.01666666667):0.01666666667):0.02575757576,(((548.7538442:0.01666666667,586.7906307:0.01666666667):0.01944444444,(672.7546223:0.025,(525.7378519:0.01666666667,626.7491483:0.01666666667):0.008333333333):0.01111111111):0.008888888889,(510.7589415:0.03666666667,((504.781758:0.01666666667,(482.7762865:0.01666666667,488.7504673:0.01666666667):0):0.01111111111,(495.7450337:0.01666666667,538.7508417:0.01666666667):0.01111111111):0.008888888889):0.008333333333):0.01409090909):0.02702020202):0.01774691358):0.01720560304):0.02272834419,(((((486.7726316:0.025,(238.7259334:0.01666666667,396.7838527:0.01666666667):0.008333333333):0.01944444444,(598.8778606:0.025,(438.7692636:0.01666666667,452.7723435:0.01666666667):0.008333333333):0.01944444444):0.02592592593,(((457.8109427:0.01666666667,554.7943029:0.01666666667):0.008333333333,(540.7422713:0.01666666667,540.7786567:0.01666666667):0.008333333333):0.025,((426.8108297:0.01666666667,454.8057418:0.01666666667):0.01388888889,(502.7965329:0.01666666667,(484.7621601:0.01666666667,485.7699916:0.01666666667):0):0.01388888889):0.01944444444):0.02037037037):0.02912037037,(((776.6854378:0.01666666667,838.6494455:0.01666666667):0.04166666667,((590.7193725:0.025,(219.6736614:0.01666666667,508.7469007:0.01666666667):0.008333333333):0.02152777778,(((532.7105027:0.01666666667,668.7476749:0.01666666667):0.008333333333,(658.6694333:0.01666666667,665.7003951:0.01666666667):0.008333333333):0.0125,(517.7537452:0.02777777778,(600.757852:0.01666666667,(496.7468873:0.01666666667,578.7523742:0.01666666667):0):0.01111111111):0.009722222222):0.009027777778):0.01180555556):0.0236013986,(((290.5018896:0.01666666667,452.55471:0.01666666667):0.01666666667,(560.7357674:0.01666666667,672.6646515:0.01666666667):0.01666666667):0.03928571429,((633.7695892:0.025,(457.810277:0.01666666667,537.7670964:0.01666666667):0.008333333333):0.025,((430.7854915:0.01666666667,576.754497:0.01666666667):0.01666666667,(569.7334279:0.01666666667,634.7599699:0.01666666667):0.01666666667):0.01666666667):0.02261904762):0.009315684316):0.01755600881):0.02570321061,((((496.7612113:0.01666666667,506.7819384:0.01666666667):0.025,(558.8496276:0.025,(328.8304781:0.01666666667,353.8621046:0.01666666667):0.008333333333):0.01666666667):0.02833333333,(((384.8412658:0.01666666667,540.8835312:0.01666666667):0.01666666667,(417.7787273:0.01666666667,482.8052826:0.01666666667):0.01666666667):0.01666666667,((420.8602552:0.01666666667,476.7742645:0.01666666667):0.01666666667,(557.7389156:0.01666666667,579.7208494:0.01666666667):0.01666666667):0.01666666667):0.02):0.04775147929,((((672.6682894:0.01666666667,686.6839385:0.01666666667):0.01944444444,(720.6621384:0.025,(573.7046947:0.01666666667,607.7254291:0.01666666667):0.008333333333):0.01111111111):0.03472222222,(((441.7729324:0.01666666667,441.7967426:0.01666666667):0.008333333333,(453.7967374:0.01666666667,466.7681842:0.01666666667):0.008333333333):0.025,((355.8440337:0.01666666667,368.8392886:0.01666666667):0.01666666667,(538.7562975:0.01666666667,545.7331214:0.01666666667):0.01666666667):0.01666666667):0.02083333333):0.03038297173,((((436.7465783:0.01666666667,462.773454:0.01666666667):0.01666666667,(467.794812:0.01666666667,480.7662602:0.01666666667):0.01666666667):0.03525641026,((555.7585379:0.025,(476.7874543:0.01666666667,489.7714689:0.01666666667):0.008333333333):0.03,(((497.7768612:0.01666666667,529.7666865:0.01666666667):0.01944444444,(488.765294:0.025,(468.7806373:0.01666666667,499.7448934:0.01666666667):0.008333333333):0.01111111111):0.006555555556,((550.7809678:0.01666666667,608.7976718:0.01666666667):0.01944444444,(624.7595486:0.025,(497.7894349:0.01666666667,542.78709:0.01666666667):0.008333333333):0.01111111111):0.006555555556):0.01233333333):0.01358974359):0.01750651309,((((316.8688891:0.01666666667,330.8719561:0.01666666667):0.01666666667,(361.9444898:0.01666666667,376.9138161:0.01666666667):0.01666666667):0.02,((673.7326446:0.01666666667,679.7068263:0.01666666667):0.025,(677.6734229:0.025,(580.7554398:0.01666666667,676.7071635:0.01666666667):0.008333333333):0.01666666667):0.01166666667):0.02287749288,(((469.7680258:0.01666666667,470.7758559:0.01666666667):0.01666666667,(533.7394484:0.01666666667,610.7660032:0.01666666667):0.01666666667):0.0375,((672.7581765:0.025,(485.7352759:0.01666666667,610.7578036:0.01666666667):0.008333333333):0.02777777778,((522.7863752:0.025,(488.7445013:0.01666666667,513.7397603:0.01666666667):0.008333333333):0.01388888889,(626.7398169:0.025,(546.7023627:0.01666666667,560.7292405:0.01666666667):0.008333333333):0.01388888889):0.01388888889):0.01805555556):0.005377492877):0.009885430474):0.01512004838):0.01653517423):0.007442472058):0.01859802057):0.00617648596):0.004812839257):0.001332549541,(((((((393.8587002:0.025,(310.9022123:0.01666666667,312.8940568:0.01666666667):0.008333333333):0.01944444444,((324.9178731:0.01666666667,501.9604715:0.01666666667):0.01666666667,(378.9046424:0.01666666667,452.9414264:0.01666666667):0.01666666667):0.01111111111):0.05198412698,((((218.8925504:0.01666666667,398.8225543:0.01666666667):0.01666666667,(358.8276412:0.01666666667,550.8910365:0.01666666667):0.01666666667):0.01666666667,((452.7732203:0.01666666667,534.8597047:0.01666666667):0.01666666667,((374.8225427:0.01666666667,460.822928:0.01666666667):0.008333333333,(428.7967074:0.01666666667,450.8021867:0.01666666667):0.008333333333):0.008333333333):0.01666666667):0.01595238095,((548.8720213:0.03888888889,(382.845408:0.01666666667,(352.8712277:0.01666666667,368.8297657:0.01666666667):0):0.02222222222):0.01611111111,(((411.8178127:0.01666666667,451.7763387:0.01666666667):0.01944444444,(509.813036:0.025,(407.7990922:0.01666666667,450.7810902:0.01666666667):0.008333333333):0.01111111111):0.007222222222,(477.843425:0.0375,((397.8147373:0.01666666667,399.8117376:0.01666666667):0.008333333333,(449.846028:0.01666666667,547.882815:0.01666666667):0.008333333333):0.0125):0.005833333333):0.01166666667):0.01095238095):0.03047619048):0.03064704994,(((561.1126765:0.025,(350.9143054:0.01666666667,436.9510779:0.01666666667):0.008333333333):0.0553030303,(((232.7070905:0.01666666667,392.8156937:0.01666666667):0.01666666667,(238.7738293:0.01666666667,498.915073:0.01666666667):0.01666666667):0.02738095238,((367.833334:0.01666666667,379.8333399:0.01666666667):0.03166666667,((336.8622588:0.01666666667,336.8986399:0.01666666667):0.01388888889,(468.8598798:0.01666666667,(416.8285832:0.01666666667,434.8391534:0.01666666667):0):0.01388888889):0.01777777778):0.01238095238):0.01958874459):0.03269089067,(((731.6948623:0.02777777778,(685.6658884:0.025,(619.6788201:0.01666666667,677.7206936:0.01666666667):0.008333333333):0.002777777778):0.0375,((594.7514803:0.025,(487.7837693:0.01666666667,548.7823849:0.01666666667):0.008333333333):0.008333333333,(706.7472505:0.025,(490.7405141:0.01666666667,527.7721298:0.01666666667):0.008333333333):0.008333333333):0.03194444444):0.03850600601,(((397.785344:0.02777777778,(414.8115832:0.01666666667,(318.8268318:0.01666666667,370.8217578:0.01666666667):0):0.01111111111):0.03611111111,((354.8592032:0.01666666667,(334.8541242:0.01666666667,348.833381:0.01666666667):0):0.02222222222,(423.8494824:0.025,(401.8275795:0.01666666667,421.8537852:0.01666666667):0.008333333333):0.01388888889):0.025):0.0250617284,((((462.7867719:0.01666666667,496.7744951:0.01666666667):0.01388888889,(506.8004019:0.025,(450.7265911:0.01666666667,507.7844216:0.01666666667):0.008333333333):0.005555555556):0.02111111111,((460.7966257:0.01666666667,487.7962974:0.01666666667):0.02083333333,((454.7925981:0.01666666667,470.8239012:0.01666666667):0.008333333333,(472.7667792:0.01666666667,608.7957082:0.01666666667):0.008333333333):0.0125):0.01416666667):0.03204545455,(((472.9058055:0.025,(282.8315678:0.01666666667,385.8407445:0.01666666667):0.008333333333):0.025,((219.7774301:0.01666666667,328.8301908:0.01666666667):0.01666666667,(385.8404289:0.01666666667,449.8023234:0.01666666667):0.01666666667):0.01666666667):0.02248677249,((521.7888301:0.025,(417.7990072:0.01666666667,449.7710831:0.01666666667):0.008333333333):0.02777777778,((408.8221613:0.025,(203.6292137:0.01666666667,403.8068474:0.01666666667):0.008333333333):0.01388888889,(421.7962927:0.025,(413.8275904:0.01666666667,416.8207303:0.01666666667):0.008333333333):0.01388888889):0.01388888889):0.01970899471):0.01122534873):0.005238496072):0.0148331665):0.009210137189):0.01408170039):0.01580055084,(((((534.7832213:0.025,(499.76991:0.01666666667,505.7957236:0.01666666667):0.008333333333):0.01944444444,(658.7216158:0.025,(521.7576348:0.01666666667,550.7603689:0.01666666667):0.008333333333):0.01944444444):0.03148148148,(((471.7601763:0.01666666667,513.7707503:0.01666666667):0.01666666667,(593.7275522:0.01666666667,821.9881269:0.01666666667):0.01666666667):0.025,((495.7446773:0.01666666667,500.7599928:0.01666666667):0.01944444444,(574.7393002:0.025,(464.7749776:0.01666666667,478.7780516:0.01666666667):0.008333333333):0.01111111111):0.02222222222):0.01759259259):0.03079124579,((((212.969468:0.01666666667,477.791631:0.01666666667):0.01666666667,(503.7709022:0.01666666667,504.7847721:0.01666666667):0.01666666667):0.01944444444,((577.7399244:0.025,(477.7473668:0.01666666667,557.7137005:0.01666666667):0.008333333333):0.01388888889,(607.7565397:0.025,(568.7633922:0.01666666667,574.7528264:0.01666666667):0.008333333333):0.01388888889):0.01388888889):0.02555555556,(((267.8801037:0.01666666667,378.8137457:0.01666666667):0.01666666667,(396.7879183:0.01666666667,437.79066:0.01666666667):0.01666666667):0.02083333333,((837.6603486:0.01666666667,879.6709188:0.01666666667):0.02777777778,((598.7546564:0.025,(473.7781029:0.01666666667,500.7777617:0.01666666667):0.008333333333):0.01018518519,(614.8934608:0.025,(543.7835717:0.01666666667,580.8151916:0.01666666667):0.008333333333):0.01018518519):0.009259259259):0.009722222222):0.02416666667):0.02838383838):0.03061477561,((((589.4416173:0.01666666667,888.6301468:0.01666666667):0.025,((540.7381689:0.01666666667,610.7072603:0.01666666667):0.01666666667,(615.7209243:0.01666666667,728.6974808:0.01666666667):0.01666666667):0.008333333333):0.04166666667,((624.0678179:0.01666666667,658.0555375:0.01666666667):0.03333333333,((520.7174031:0.01666666667,537.7439546:0.01666666667):0.01666666667,(609.7439533:0.01666666667,881.9943534:0.01666666667):0.01666666667):0.01666666667):0.03333333333):0.0339884696,(((488.8322446:0.01666666667,(430.8155318:0.01666666667,459.8056958:0.01666666667):0):0.03611111111,((360.8464421:0.01666666667,366.8358782:0.01666666667):0.01666666667,(457.7644305:0.01666666667,574.8070158:0.01666666667):0.01666666667):0.01944444444):0.05809178744,((((246.8674114:0.01666666667,261.8783075:0.01666666667):0.01944444444,(712.7172194:0.025,(369.8521276:0.01666666667,427.9416169:0.01666666667):0.008333333333):0.01111111111):0.01944444444,((358.8958746:0.025,(272.9367493:0.01666666667,324.9081579:0.01666666667):0.008333333333):0.01944444444,(792.9151548:0.025,(544.9664533:0.01666666667,705.8831355:0.01666666667):0.008333333333):0.01944444444):0.01111111111):0.03388167388,((((525.7507976:0.01666666667,528.7504697:0.01666666667):0.01666666667,(591.7283408:0.01666666667,655.7266359:0.01666666667):0.01666666667):0.02976190476,((577.7572022:0.01666666667,588.7367947:0.01666666667):0.02833333333,(565.7749473:0.02916666667,(534.7565626:0.02222222222,(529.753828:0.01666666667,(519.7330931:0.01666666667,523.7643863:0.01666666667):0):0.005555555556):0.006944444444):0.01583333333):0.0180952381):0.01708152958,((((521.7722315:0.01666666667,557.7488238:0.01666666667):0.01666666667,(583.7184875:0.01666666667,601.7290564:0.01666666667):0.01666666667):0.01428571429,((670.0664665:0.01666666667,(397.8160751:0.01666666667,397.8524485:0.01666666667):0):0.02777777778,((378.8184833:0.01666666667,474.7797378:0.01666666667):0.01666666667,(378.8518066:0.01666666667,457.8008055:0.01666666667):0.01666666667):0.01111111111):0.003174603175):0.02231102231,(((638.720219:0.01666666667,734.7049679:0.01666666667):0.01111111111,(619.7143949:0.025,(558.7218242:0.01666666667,620.709652:0.01666666667):0.008333333333):0.002777777778):0.02722222222,(((477.7741723:0.01666666667,619.7408927:0.01666666667):0.01666666667,(574.7306534:0.01666666667,576.7701194:0.01666666667):0.01666666667):0.008333333333,((581.698579:0.01666666667,637.715071:0.01666666667):0.01666666667,(633.6837649:0.01666666667,700.7008061:0.01666666667):0.01666666667):0.008333333333):0.01333333333):0.01493006993):0.01024669775):0.00926046176):0.02143233578):0.006452237718):0.0200101444):0.005544224876):0.01005687628,((((((202.9415372:0.01666666667,348.97832:0.01666666667):0.01944444444,(577.7641001:0.01666666667,(497.7378852:0.01666666667,505.7793523:0.01666666667):0):0.01944444444):0.01994949495,((534.8584158:0.025,(472.8580306:0.01666666667,526.7814319:0.01666666667):0.008333333333):0.02361111111,((492.8005155:0.025,(420.7919702:0.01666666667,465.7770439:0.01666666667):0.008333333333):0.01944444444,((288.8712104:0.01666666667,446.7882332:0.01666666667):0.01944444444,(475.8213165:0.025,(379.8154349:0.01666666667,443.7950944:0.01666666667):0.008333333333):0.01111111111):0.008333333333):0.004166666667):0.007449494949):0.02484217172,(((706.0489831:0.01666666667,730.0602127:0.01666666667):0.03333333333,((643.089091:0.01666666667,785.0111938:0.01666666667):0.025,((325.8678897:0.01666666667,347.8498351:0.01666666667):0.01666666667,(348.8477806:0.01666666667,410.8845449:0.01666666667):0.01666666667):0.008333333333):0.008333333333):0.028125,((496.8333558:0.02777777778,(406.8016469:0.025,(402.851362:0.01666666667,556.8544793:0.01666666667):0.008333333333):0.002777777778):0.03055555556,((547.7696708:0.025,((514.7243993:0.01666666667,516.7638521:0.01666666667):0.008333333333,(516.7876571:0.01666666667,527.7798382:0.01666666667):0.008333333333):0):0.0169047619,((488.7866988:0.02222222222,(468.7968689:0.01666666667,(450.804063:0.01666666667,466.781221:0.01666666667):0):0.005555555556):0.009722222222,(464.8230964:0.025,(322.8176135:0.01666666667,610.8598719:0.01666666667):0.008333333333):0.006944444444):0.00996031746):0.01642857143):0.01979166667):0.002777777778):0.04355324074,((((330.8543151:0.01666666667,406.8703537:0.01666666667):0.025,((498.9051222:0.01666666667,(347.8781786:0.01666666667,401.8523596:0.01666666667):0):0.01388888889,(424.9047356:0.01666666667,706.0463155:0.01666666667):0.01388888889):0.01111111111):0.05257296467,(((214.9294541:0.01666666667,332.9574084:0.01666666667):0.01666666667,(330.989367:0.01666666667,628.0789259:0.01666666667):0.01666666667):0.05432098765,((((416.8297894:0.01666666667,444.8359404:0.01666666667):0.01666666667,(428.8172102:0.01666666667,444.7757371:0.01666666667):0.01666666667):0.01325757576,(((434.7675644:0.01666666667,(432.799529:0.01666666667,433.7835527:0.01666666667):0):0.009259259259,(457.7835459:0.025,(406.80903:0.01666666667,431.8042822:0.01666666667):0.008333333333):0.0009259259259):0.0112962963,(652.8115598:0.02916666667,(570.7328572:0.02777777778,(460.7832196:0.01666666667,(446.8039619:0.01666666667,459.7992116:0.01666666667):0):0.01111111111):0.001388888889):0.008055555556):0.009368686869):0.02294612795,((415.8298156:0.025,(376.806346:0.01666666667,379.8298175:0.01666666667):0.008333333333):0.0262345679,((365.8887594:0.01666666667,(308.8672935:0.01666666667,337.8574503:0.01666666667):0):0.02777777778,((437.7989128:0.01666666667,477.7574507:0.01666666667):0.01666666667,((288.8584265:0.01666666667,448.7910936:0.01666666667):0.008333333333,(435.8070781:0.01666666667,437.7751143:0.01666666667):0.008333333333):0.008333333333):0.01111111111):0.006790123457):0.01830246914):0.01811728395):0.006585310349):0.010468831,((((554.7528442:0.025,(395.8041942:0.01666666667,431.7889317:0.01666666667):0.008333333333):0.01388888889,(492.796822:0.025,(441.8332415:0.01666666667,505.8046544:0.01666666667):0.008333333333):0.01388888889):0.0212962963,((809.0218147:0.02777777778,(666.7438768:0.025,(509.7631916:0.01666666667,544.7764919:0.01666666667):0.008333333333):0.002777777778):0.01805555556,((501.8335481:0.01666666667,(408.8120938:0.01666666667,462.7862731:0.01666666667):0):0.01388888889,(415.8665717:0.01666666667,559.8390437:0.01666666667):0.01388888889):0.01527777778):0.01435185185):0.03449317739,(((315.8171338:0.01666666667,354.9007971:0.01666666667):0.01944444444,(690.0529415:0.025,(336.8902369:0.01666666667,466.8076972:0.01666666667):0.008333333333):0.01111111111):0.04531746032,((((451.796796:0.01666666667,496.7944412:0.01666666667):0.01666666667,(494.7424211:0.01666666667,510.8101081:0.01666666667):0.01666666667):0.01666666667,((596.7600071:0.01666666667,598.7280398:0.01666666667):0.01944444444,(589.8737106:0.025,(439.7732616:0.01666666667,473.7787422:0.01666666667):0.008333333333):0.01111111111):0.01388888889):0.0137037037,((361.7957087:0.01666666667,397.8168329:0.01666666667):0.03611111111,(801.7014587:0.025,(681.6955731:0.01666666667,699.6697561:0.01666666667):0.008333333333):0.02777777778):0.01092592593):0.01772486772):0.01324979114):0.01003009976):0.01974755619):0.01998051817,(((((((354.8692834:0.01666666667,372.8620895:0.01666666667):0.01944444444,(538.7689312:0.025,(334.7988227:0.01666666667,360.825699:0.01666666667):0.008333333333):0.01111111111):0.04055555556,((419.7987015:0.01666666667,447.8299919:0.01666666667):0.05555555556,((808.1777907:0.025,(448.8463891:0.01666666667,467.8647852:0.01666666667):0.008333333333):0.03611111111,((509.0368648:0.025,(378.8409256:0.01666666667,457.8831202:0.01666666667):0.008333333333):0.02222222222,((438.8045183:0.01666666667,448.7888751:0.01666666667):0.01666666667,((374.7983736:0.01666666667,402.8045202:0.01666666667):0.01666666667,(407.8310692:0.01666666667,551.8885917:0.01666666667):0.01666666667):0):0.01388888889):0.01388888889):0.01111111111):0.004444444444):0.03409581646,(((382.8189942:0.01666666667,446.7808916:0.01666666667):0.01666666667,(445.7968725:0.01666666667,732.0265281:0.01666666667):0.01666666667):0.06287878788,(((397.9110006:0.025,(297.8763173:0.01666666667,399.9080035:0.01666666667):0.008333333333):0.02083333333,((458.8168103:0.01666666667,470.7804186:0.01666666667):0.008333333333,(512.7909951:0.01666666667,556.8536002:0.01666666667):0.008333333333):0.02083333333):0.0328968254,((436.8306818:0.02777777778,(425.7960501:0.025,(390.795346:0.01666666667,423.7990452:0.01666666667):0.008333333333):0.002777777778):0.03093434343,((461.7966964:0.01666666667,468.8276696:0.01666666667):0.03240740741,((369.8248347:0.01666666667,409.8925177:0.01666666667):0.02261904762,((409.8004475:0.01666666667,426.8269961:0.01666666667):0.01,((435.8273258:0.01666666667,(362.8109457:0.01666666667,391.8136906:0.01666666667):0):0.005555555556,(408.8164203:0.01666666667,433.8116766:0.01666666667):0.005555555556):0.004444444444):0.01261904762):0.009788359788):0.009638047138):0.02001803752):0.01748196248):0.01455036192):0.01431915765,(((((438.7991518:0.01666666667,(380.830065:0.01666666667,392.8300561:0.01666666667):0):0.02222222222,(522.7456957:0.025,((385.7878514:0.01666666667,409.8089847:0.01666666667):0.008333333333,(433.7912199:0.01666666667,441.7810519:0.01666666667):0.008333333333):0):0.01388888889):0.01319444444,((619.8465609:0.01666666667,(419.799214:0.01666666667,431.7992163:0.01666666667):0):0.02777777778,(770.0390486:0.03333333333,((205.6973309:0.01666666667,519.7399859:0.01666666667):0.008333333333,(455.7780774:0.01666666667,534.7270771:0.01666666667):0.008333333333):0.008333333333):0.01111111111):0.007638888889):0.02660590278,(((474.7789391:0.03333333333,((397.8316092:0.01666666667,461.8030301:0.01666666667):0.008333333333,(419.7924685:0.01666666667,475.7822957:0.01666666667):0.008333333333):0.008333333333):0.01722222222,((586.7730816:0.025,(499.7679308:0.01666666667,570.768656:0.01666666667):0.008333333333):0.01388888889,(668.7214249:0.025,(558.733606:0.01666666667,572.7366791:0.01666666667):0.008333333333):0.01388888889):0.01166666667):0.02135586636,(((507.7650699:0.01666666667,585.7756974:0.01666666667):0.01944444444,(494.8029088:0.025,(468.7508652:0.01666666667,485.7774134:0.01666666667):0.008333333333):0.01111111111):0.02180555556,(((473.7648389:0.01666666667,491.7754003:0.01666666667):0.008333333333,(528.7832384:0.01666666667,544.7781462:0.01666666667):0.008333333333):0.01666666667,((536.751926:0.01666666667,554.7863021:0.01666666667):0.01666666667,(561.7359435:0.01666666667,564.7832274:0.01666666667):0.01666666667):0.008333333333):0.01625):0.01399475524):0.0067778142):0.03594912867,((((579.7188307:0.01666666667,597.7532134:0.01666666667):0.025,((468.7817386:0.01666666667,499.7763173:0.01666666667):0.01666666667,(499.7888843:0.01666666667,515.8076084:0.01666666667):0.01666666667):0.008333333333):0.02380952381,((533.7582956:0.025,(314.8248957:0.01666666667,357.8307053:0.01666666667):0.008333333333):0.025,((390.7963157:0.01666666667,435.7813971:0.01666666667):0.01666666667,(409.8099979:0.01666666667,416.7868222:0.01666666667):0.01666666667):0.01666666667):0.01547619048):0.03103021978,(((582.8678672:0.025,(358.8569011:0.01666666667,478.8780346:0.01666666667):0.008333333333):0.03774509804,(((533.8627235:0.025,(384.8064962:0.01666666667,419.8198046:0.01666666667):0.008333333333):0.01944444444,((382.8081312:0.01666666667,384.8038235:0.01666666667):0.01666666667,(448.7987694:0.01666666667,470.7807097:0.01666666667):0.01666666667):0.01111111111):0.009126984127,((495.7942986:0.03333333333,((404.8089229:0.01666666667,420.934123:0.01666666667):0.008333333333,(452.8122971:0.01666666667,454.8092966:0.01666666667):0.008333333333):0.008333333333):0.01333333333,((555.8569843:0.01666666667,868.6638977:0.01666666667):0.01944444444,(527.7892702:0.025,(343.8248908:0.01666666667,471.8358545:0.01666666667):0.008333333333):0.01111111111):0.01055555556):0.006904761905):0.009173669468):0.01917156863,((((493.8024292:0.01666666667,(437.7762074:0.01666666667,448.7921961:0.01666666667):0):0.01111111111,(501.7558672:0.01666666667,516.7251926:0.01666666667):0.01111111111):0.01555555556,((517.7694153:0.01666666667,539.7748928:0.01666666667):0.01944444444,(637.8658143:0.025,(425.8126054:0.01666666667,457.8024301:0.01666666667):0.008333333333):0.01111111111):0.007222222222):0.02,((217.9478632:0.01666666667,712.9436218:0.01666666667):0.03541666667,((550.8367853:0.025,(385.7965758:0.01666666667,409.8176976:0.01666666667):0.008333333333):0.01277777778,((435.8697375:0.01666666667,504.8911946:0.01666666667):0.01388888889,(503.8959376:0.025,(358.8540992:0.01666666667,389.827861:0.01666666667):0.008333333333):0.005555555556):0.007222222222):0.01430555556):0.01125):0.01858333333):0.01458974359):0.01813195452):0.010443276):0.0102720648,(((((424.8107068:0.01666666667,520.7624356:0.01666666667):0.01666666667,(544.7801928:0.01666666667,592.7835743:0.01666666667):0.01666666667):0.01904761905,((408.8005396:0.01666666667,(364.8107112:0.01666666667,368.8420138:0.01666666667):0):0.02777777778,((217.7059161:0.01666666667,477.8332324:0.01666666667):0.01666666667,(480.7852834:0.01666666667,510.7594726:0.01666666667):0.01666666667):0.01111111111):0.007936507937):0.05064935065,(((((428.8248723:0.01666666667,507.773867:0.01666666667):0.01666666667,(519.7374739:0.01666666667,603.7222091:0.01666666667):0.01666666667):0.01666666667,((642.7430208:0.01666666667,668.72228:0.01666666667):0.01944444444,(560.7528101:0.025,(492.7629679:0.01666666667,556.758977:0.01666666667):0.008333333333):0.01111111111):0.01388888889):0.01759259259,((548.7619559:0.01666666667,550.7331498:0.01666666667):0.04166666667,((504.7429626:0.01666666667,580.7742719:0.01666666667):0.01666666667,(617.7195233:0.01666666667,649.6915971:0.01666666667):0.01666666667):0.025):0.009259259259):0.01650097466,(((481.8213274:0.025,(316.849836:0.01666666667,429.8263929:0.01666666667):0.008333333333):0.025,((370.81121:0.01666666667,405.8039117:0.01666666667):0.01666666667,(460.8223109:0.01666666667,512.7937384:0.01666666667):0.01666666667):0.01666666667):0.01964285714,(((560.7773826:0.01666666667,577.756312:0.01666666667):0.025,(629.7277398:0.025,(468.811059:0.01666666667,492.8222844:0.01666666667):0.008333333333):0.01666666667):0.015,((646.73081:0.025,(378.815762:0.01666666667,388.8212361:0.01666666667):0.008333333333):0.01944444444,((396.8263142:0.01666666667,428.7806338:0.01666666667):0.01666666667,(460.7977414:0.01666666667,496.7742354:0.01666666667):0.01666666667):0.01111111111):0.01222222222):0.01297619048):0.01445071011):0.01893673578):0.02215047298,(((241.0000858:0.01666666667,299.0055559:0.01666666667):0.01666666667,(437.2579253:0.01666666667,571.2559616:0.01666666667):0.01666666667):0.08875,((((((370.8297828:0.01666666667,402.7840928:0.01666666667):0.008333333333,(419.8106427:0.01666666667,430.7902386:0.01666666667):0.008333333333):0.01666666667,((443.7854889:0.01666666667,535.7964305:0.01666666667):0.008333333333,(476.7593256:0.01666666667,490.7623904:0.01666666667):0.008333333333):0.01666666667):0.006458333333,((461.821196:0.01666666667,612.895768:0.01666666667):0.02916666667,((456.8211445:0.01666666667,573.863729:0.01666666667):0.01666666667,((397.7925705:0.01666666667,456.8058761:0.01666666667):0.01666666667,((431.7742406:0.01666666667,472.7769762:0.01666666667):0.0125,(483.8167761:0.01666666667,567.8015125:0.01666666667):0.0125):0.004166666667):0):0.0125):0.002291666667):0.03610532407,(((736.7123684:0.02916666667,(522.8290178:0.02222222222,(526.8239265:0.01666666667,(454.8027888:0.01666666667,478.8027979:0.01666666667):0):0.005555555556):0.006944444444):0.02416666667,((246.6564404:0.01666666667,464.8235125:0.01666666667):0.01666666667,(348.8538033:0.01666666667,357.819415:0.01666666667):0.01666666667):0.02):0.02202898551,((((211.6591317:0.01666666667,412.7592317:0.01666666667):0.01944444444,(500.7865111:0.025,(248.6642731:0.01666666667,506.775946:0.01666666667):0.008333333333):0.01111111111):0.02277777778,((624.7171292:0.02777777778,(474.76882:0.01666666667,(463.7766435:0.01666666667,464.7844747:0.01666666667):0):0.01111111111):0.01805555556,((511.7636079:0.01666666667,671.8371602:0.01666666667):0.01944444444,(588.7371785:0.025,(466.7697888:0.01666666667,486.7748681:0.01666666667):0.008333333333):0.01111111111):0.009722222222):0.01305555556):0.01386243386,((552.7755251:0.02777777778,(562.8537725:0.01666666667,(458.8163294:0.01666666667,475.8217509:0.01666666667):0):0.01111111111):0.03555555556,((494.7516649:0.01666666667,556.7439605:0.01666666667):0.025,(581.7279901:0.025,(528.7490439:0.01666666667,617.7491103:0.01666666667):0.008333333333):0.01666666667):0.02166666667):0.009417989418):0.002610996089):0.008868005233):0.02909189815,(((623.8403841:0.025,(487.8018647:0.01666666667,496.7674602:0.01666666667):0.008333333333):0.02222222222,((634.733243:0.01666666667,665.6974829:0.01666666667):0.025,((584.7566461:0.01666666667,648.7185424:0.01666666667):0.01666666667,(615.7022758:0.01666666667,662.7216259:0.01666666667):0.01666666667):0.008333333333):0.005555555556):0.04034391534,(((254.9106142:0.01666666667,272.9211696:0.01666666667):0.035,((526.7451051:0.01666666667,539.7767402:0.01666666667):0.02708333333,((519.7328036:0.025,(518.7222404:0.01666666667,571.7488167:0.01666666667):0.008333333333):0.009444444444,((571.7124288:0.01666666667,621.7280727:0.01666666667):0.01388888889,(619.7488151:0.025,(549.7559256:0.01666666667,579.7539064:0.01666666667):0.008333333333):0.005555555556):0.003888888889):0.009305555556):0.007916666667):0.009290123457,((867.9992172:0.025,(426.8509844:0.01666666667,749.9726125:0.01666666667):0.008333333333):0.0287037037,((605.7331424:0.025,(543.7327734:0.01666666667,559.8004571:0.01666666667):0.008333333333):0.01388888889,(682.7385887:0.025,(578.7487651:0.01666666667,658.7150992:0.01666666667):0.008333333333):0.01388888889):0.01481481481):0.00725308642):0.02660934744):0.02575608466):0.008761111111):0.003097442681):0.01017292956):0.006496192935,((((773.6500016:0.025,(649.6847279:0.01666666667,702.7113049:0.01666666667):0.008333333333):0.05763888889,((((545.7930337:0.01666666667,546.7406589:0.01666666667):0.01666666667,(548.736363:0.01666666667,560.7363555:0.01666666667):0.01666666667):0.025,((582.694214:0.01666666667,586.7255103:0.01666666667):0.01666666667,(593.7465854:0.01666666667,689.707838:0.01666666667):0.01666666667):0.025):0.01354166667,(((495.790425:0.01666666667,(451.8005922:0.01666666667,467.7955104:0.01666666667):0):0.02222222222,(494.8094567:0.025,(279.6083468:0.01666666667,479.7859855:0.01666666667):0.008333333333):0.01388888889):0.02388888889,(((495.7388095:0.01666666667,559.7370872:0.01666666667):0.008333333333,(579.7235593:0.01666666667,582.7708355:0.01666666667):0.008333333333):0.02361111111,((604.7473035:0.01666666667,(507.6945464:0.01666666667,578.768038:0.01666666667):0):0.01666666667,(650.6952839:0.025,(605.731334:0.01666666667,721.8051599:0.01666666667):0.008333333333):0.008333333333):0.01527777778):0.01416666667):0.009097222222):0.01076388889):0.02938980647,((((577.7694481:0.01666666667,580.7214997:0.01666666667):0.025,(579.7626693:0.025,(524.7680843:0.01666666667,527.7201386:0.01666666667):0.008333333333):0.01666666667):0.02,((718.8137304:0.025,(594.7814566:0.01666666667,648.724255:0.01666666667):0.008333333333):0.01944444444,((408.7807012:0.01666666667,430.8014462:0.01666666667):0.01388888889,(420.817106:0.025,(308.8609457:0.01666666667,416.8221841:0.01666666667):0.008333333333):0.005555555556):0.01388888889):0.01722222222):0.03112179487,(((794.9511954:0.025,(378.8193287:0.01666666667,426.804073:0.01666666667):0.008333333333):0.02222222222,((492.843618:0.01666666667,510.8097275:0.01666666667):0.025,(421.8541067:0.02777777778,(422.8381233:0.01666666667,(355.8210822:0.01666666667,380.8163332:0.01666666667):0):0.01111111111):0.01388888889):0.005555555556):0.03018518519,(((210.8006069:0.01666666667,296.8373956:0.01666666667):0.01666666667,(404.8221409:0.01666666667,405.8299703:0.01666666667):0.01666666667):0.03787878788,(((487.8000119:0.01666666667,517.7741915:0.01666666667):0.01666666667,(518.721826:0.01666666667,589.7225485:0.01666666667):0.01666666667):0.02380952381,((531.7629693:0.025,(404.8552484:0.01666666667,436.8095537:0.01666666667):0.008333333333):0.01944444444,((278.8714098:0.01666666667,484.8095496:0.01666666667):0.01666666667,(421.7952966:0.01666666667,483.7956698:0.01666666667):0.01666666667):0.01111111111):0.0126984127):0.01406926407):0.006195286195):0.01538105413):0.01924023382):0.02344758476,(((521.7583533:0.02777777778,(529.7634292:0.01666666667,(417.8345381:0.01666666667,528.7681844:0.01666666667):0):0.01111111111):0.06203703704,(((507.7583973:0.01666666667,542.7716934:0.01666666667):0.01666666667,((339.8124197:0.01666666667,481.779142:0.01666666667):0.01666666667,(437.8070706:0.01666666667,453.7842246:0.01666666667):0.01666666667):0):0.04166666667,((447.8295436:0.01666666667,547.8819711:0.01666666667):0.05,((549.9604527:0.025,(333.90697:0.01666666667,480.9026135:0.01666666667):0.008333333333):0.02182539683,((562.8717368:0.025,(320.841654:0.01666666667,369.8342185:0.01666666667):0.008333333333):0.01527777778,(558.8897182:0.02777777778,(444.8424484:0.025,(238.812361:0.01666666667,395.8498775:0.01666666667):0.008333333333):0.002777777778):0.0125):0.006547619048):0.01984126984):0.008333333333):0.01481481481):0.02424380416,((((370.8117738:0.01666666667,432.8121557:0.01666666667):0.01666666667,(409.789657:0.01666666667,451.8002186:0.01666666667):0.01666666667):0.03611111111,(((206.4940365:0.01666666667,759.6888432:0.01666666667):0.01666666667,(647.6727771:0.01666666667,699.6677114:0.01666666667):0.01666666667):0.02333333333,((317.8570906:0.01666666667,359.8312702:0.01666666667):0.025,(760.6544872:0.025,(412.803683:0.01666666667,416.8349911:0.01666666667):0.008333333333):0.01666666667):0.015):0.01277777778):0.02922008547,((((448.8039483:0.025,(417.8665762:0.01666666667,448.8403377:0.01666666667):0.008333333333):0.02222222222,((470.8222701:0.01666666667,(367.8130781:0.01666666667,414.8324411:0.01666666667):0):0.02222222222,(407.823419:0.025,(367.8033562:0.01666666667,435.8295637:0.01666666667):0.008333333333):0.01388888889):0.008333333333):0.02685185185,((436.7917472:0.025,(296.8502045:0.01666666667,376.8070201:0.01666666667):0.008333333333):0.025,((346.8406937:0.01666666667,396.8410774:0.01666666667):0.01666666667,(380.8978146:0.01666666667,416.8825646:0.01666666667):0.01666666667):0.01666666667):0.02407407407):0.02071759259,((592.9287837:0.02916666667,(519.891267:0.02777777778,(468.8287289:0.025,(420.8439925:0.01666666667,422.8151892:0.01666666667):0.008333333333):0.002777777778):0.001388888889):0.05651234568,(((516.7309123:0.025,(424.7724793:0.01666666667,570.7414855:0.01666666667):0.008333333333):0.01944444444,((515.7465998:0.01666666667,524.7833109:0.01666666667):0.02166666667,((475.788061:0.01666666667,(425.7876766:0.01666666667,430.8029839:0.01666666667):0):0.008333333333,(434.761506:0.01666666667,443.7982258:0.01666666667):0.008333333333):0.01333333333):0.006111111111):0.02045751634,(((578.6773789:0.01666666667,604.7107926:0.01666666667):0.01666666667,(630.7628199:0.01666666667,788.6798416:0.01666666667):0.01666666667):0.02692307692,(((354.8709165:0.01666666667,418.8505837:0.01666666667):0.01666666667,(392.8236992:0.01666666667,548.8659606:0.01666666667):0.01666666667):0.02407407407,((786.205008:0.025,(330.8345681:0.01666666667,385.8920178:0.01666666667):0.008333333333):0.02777777778,((466.8142093:0.01666666667,(420.8087345:0.01666666667,423.8322072:0.01666666667):0):0.02222222222,(546.9390463:0.025,(386.7879914:0.01666666667,419.7917071:0.01666666667):0.008333333333):0.01388888889):0.01388888889):0.00462962963):0.002849002849):0.004645550528):0.02077705156):0.009112654321):0.003872863248):0.01539408906):0.02141766114):0.006373618391):0.002586638181):0.008496511797):0.002791955517,((((((522.7550128:0.01666666667,556.7427426:0.01666666667):0.01666666667,(568.665098:0.01666666667,652.7039829:0.01666666667):0.01666666667):0.08560606061,(((629.7321414:0.03333333333,(560.7951312:0.025,(451.7889086:0.01666666667,496.7991371:0.01666666667):0.008333333333):0.008333333333):0.02820512821,(((468.801543:0.01666666667,477.7671447:0.01666666667):0.01388888889,(694.9584249:0.01666666667,(482.8171896:0.01666666667,556.8539638:0.01666666667):0):0.01388888889):0.02611111111,(((285.5607233:0.01666666667,318.5644383:0.01666666667):0.01666666667,(555.7287527:0.01666666667,558.7522372:0.01666666667):0.01666666667):0.01666666667,((420.7743764:0.01666666667,436.805686:0.01666666667):0.01666666667,(448.8294816:0.01666666667,479.7937279:0.01666666667):0.01666666667):0.01666666667):0.006666666667):0.004871794872):0.03147624434,((((467.7937395:0.01666666667,498.7674975:0.01666666667):0.008333333333,(505.7984582:0.01666666667,517.762081:0.01666666667):0.008333333333):0.02083333333,((457.7856857:0.01666666667,502.7833363:0.01666666667):0.01666666667,(507.7654288:0.01666666667,520.7494424:0.01666666667):0.01666666667):0.0125):0.02291666667,((512.7914013:0.025,(405.8042878:0.01666666667,429.8254116:0.01666666667):0.008333333333):0.025,((380.8409653:0.01666666667,463.8069683:0.01666666667):0.01944444444,(596.7764555:0.025,(445.7730196:0.01666666667,499.7835768:0.01666666667):0.008333333333):0.01111111111):0.01388888889):0.01875):0.02426470588):0.02592468806):0.0226165688,((((678.755761:0.025,(544.6978547:0.01666666667,561.724397:0.01666666667):0.008333333333):0.025,(693.6523332:0.025,(663.6959059:0.01666666667,678.7193763:0.01666666667):0.008333333333):0.025):0.02833333333,(((805.6652931:0.01666666667,869.6367099:0.01666666667):0.025,(785.7089957:0.03333333333,(709.6693076:0.025,(645.6615146:0.01666666667,645.6978914:0.01666666667):0.008333333333):0.008333333333):0.008333333333):0.01975308642,(((548.7348885:0.01666666667,550.7318964:0.01666666667):0.01666666667,(631.7298623:0.01666666667,648.7088021:0.01666666667):0.01666666667):0.02166666667,((608.7291395:0.01666666667,658.7295188:0.01666666667):0.025,(666.74585:0.025,(554.6933859:0.01666666667,590.714511:0.01666666667):0.008333333333):0.01666666667):0.01333333333):0.006419753086):0.01691358025):0.04547619048,((((300.5640941:0.01666666667,660.6809786:0.01666666667):0.01944444444,(771.6553387:0.025,(565.7171856:0.01666666667,566.7250088:0.01666666667):0.008333333333):0.01111111111):0.02055555556,((533.7386151:0.01666666667,593.723341:0.01666666667):0.025,(544.7307696:0.025,(240.688756:0.01666666667,578.7515077:0.01666666667):0.008333333333):0.01666666667):0.015):0.0469047619,((((580.7173091:0.01666666667,628.7173133:0.01666666667):0.01944444444,(876.6577834:0.025,(592.7325648:0.01666666667,616.7689492:0.01666666667):0.008333333333):0.01111111111):0.01055555556,((701.6973042:0.01666666667,734.7010005:0.01666666667):0.025,(726.7363255:0.025,(618.7152001:0.01666666667,689.715931:0.01666666667):0.008333333333):0.01666666667):0.005):0.0362962963,(((760.7074393:0.025,(642.7091439:0.01666666667,778.6735401:0.01666666667):0.008333333333):0.025,((673.7513519:0.01666666667,(672.7561086:0.01666666667,(538.7193224:0.01666666667,580.7298858:0.01666666667):0):0):0.02361111111,(680.7302097:0.025,(600.7116177:0.01666666667,658.7283212:0.01666666667):0.008333333333):0.01527777778):0.009722222222):0.01666666667,(((382.814601:0.01666666667,396.7938673:0.01666666667):0.01666666667,(548.7999542:0.01666666667,623.8319893:0.01666666667):0.01666666667):0.03333333333,((457.775186:0.01666666667,487.7493725:0.01666666667):0.01666666667,(582.7131797:0.01666666667,634.7557152:0.01666666667):0.01666666667):0.03333333333):0):0.0162962963):0.02060846561):0.02023809524):0.01774643893):0.01112706139,(((((((645.747601:0.025,(603.7257934:0.01666666667,603.7621731:0.01666666667):0.008333333333):0.01388888889,((514.7144938:0.01666666667,595.6791441:0.01666666667):0.01666666667,(618.725453:0.01666666667,647.7281962:0.01666666667):0.01666666667):0.005555555556):0.0123015873,((462.7846416:0.01666666667,541.7431557:0.01666666667):0.03333333333,(572.7087356:0.01666666667,606.714217:0.01666666667):0.03333333333):0.00119047619):0.02981185481,(((466.770098:0.01666666667,(370.8183677:0.01666666667,432.7823814:0.01666666667):0):0.02222222222,(593.7063915:0.025,(531.7588651:0.01666666667,590.7782222:0.01666666667):0.008333333333):0.01388888889):0.03214285714,((567.7271409:0.01666666667,625.6962241:0.01666666667):0.025,((611.7295366:0.01666666667,673.7173463:0.01666666667):0.01388888889,(670.6938647:0.025,(367.8406609:0.01666666667,713.675868:0.01666666667):0.008333333333):0.005555555556):0.01111111111):0.02936507937):0.009970584971):0.04828956335,((((725.6649058:0.01666666667,739.691798:0.01666666667):0.01666666667,((616.6677443:0.01666666667,742.6914527:0.01666666667):0.01666666667,(642.6754173:0.01666666667,668.7088201:0.01666666667):0.01666666667):0):0.05277777778,(((601.7104478:0.01666666667,608.7414055:0.01666666667):0.01944444444,(666.7006233:0.025,(552.7287983:0.01666666667,722.7268297:0.01666666667):0.008333333333):0.01111111111):0.03638888889,(((674.7156011:0.025,(607.7207116:0.01666666667,638.6944712:0.01666666667):0.008333333333):0.01388888889,((610.7091581:0.025,(536.753306:0.01666666667,574.7325624:0.01666666667):0.008333333333):0.01388888889,(655.7540342:0.025,(558.7376457:0.01666666667,618.7223697:0.01666666667):0.008333333333):0.01388888889):0):0.01851851852,((738.6815236:0.025,(661.7025933:0.01666666667,754.7240536:0.01666666667):0.008333333333):0.01527777778,(602.7634651:0.02777777778,(565.7760711:0.01666666667,(537.7811653:0.01666666667,554.7600963:0.01666666667):0):0.01111111111):0.0125):0.01712962963):0.01509259259):0.01361111111):0.02663398693,(((597.704614:0.03611111111,((586.7029257:0.01666666667,598.7393126:0.01666666667):0.01458333333,((505.7144759:0.01666666667,513.777085:0.01666666667):0.008333333333,(566.730855:0.01666666667,576.7152119:0.01666666667):0.008333333333):0.00625):0.004861111111):0.02436507937,((578.7308136:0.01666666667,656.7414332:0.01666666667):0.01944444444,(724.6679192:0.025,(594.7284604:0.01666666667,611.7312098:0.01666666667):0.008333333333):0.01111111111):0.02436507937):0.03156926407,(((561.7451856:0.01666666667,685.7104505:0.01666666667):0.01666666667,(707.6948084:0.01666666667,732.6900479:0.01666666667):0.01666666667):0.04722222222,(((582.7383544:0.01666666667,624.7601508:0.01666666667):0.03611111111,(675.6761076:0.025,(559.5798165:0.01666666667,689.7029955:0.01666666667):0.008333333333):0.02777777778):0.01876068376,((622.7275607:0.03333333333,(448.805014:0.025,(206.5076671:0.01666666667,428.7788041:0.01666666667):0.008333333333):0.008333333333):0.02314814815,((402.8497064:0.025,(346.8332162:0.01666666667,396.8335897:0.01666666667):0.008333333333):0.02222222222,((509.7444183:0.01666666667,517.7342401:0.01666666667):0.02291666667,(678.8175099:0.02777777778,(594.7495763:0.025,(507.7499009:0.01666666667,511.7448102:0.01666666667):0.008333333333):0.002777777778):0.01180555556):0.007638888889):0.009259259259):0.01505698006):0.009017094017):0.01148989899):0.02069964349):0.01654679631):0.01152702145,((((((487.7857322:0.01666666667,488.7996119:0.01666666667):0.025,(624.7574911:0.025,(515.7806392:0.01666666667,627.7095294:0.01666666667):0.008333333333):0.01666666667):0.025,((784.702605:0.03611111111,((696.7058395:0.01666666667,785.7059092:0.01666666667):0.01666666667,((578.6778994:0.01666666667,625.6972549:0.01666666667):0.008333333333,(671.6993666:0.01666666667,672.6946112:0.01666666667):0.008333333333):0.008333333333):0.002777777778):0.0183531746,((690.7051512:0.02222222222,(670.7153193:0.01666666667,(615.6969358:0.01666666667,642.7204078:0.01666666667):0):0.005555555556):0.01527777778,(620.7724433:0.02777777778,(603.7288602:0.025,(540.7251236:0.01666666667,602.7255011:0.01666666667):0.008333333333):0.002777777778):0.009722222222):0.01696428571):0.01220238095):0.01986111111,(((532.7804252:0.01666666667,536.7753393:0.01666666667):0.01666666667,(631.7287608:0.01666666667,637.7181933:0.01666666667):0.01666666667):0.03333333333,((760.6613434:0.025,(661.686136:0.01666666667,680.7045335:0.01666666667):0.008333333333):0.01944444444,(764.6893076:0.03333333333,((593.7283648:0.01666666667,620.7280297:0.01666666667):0.008333333333,(636.7229378:0.01666666667,700.6943542:0.01666666667):0.008333333333):0.008333333333):0.01111111111):0.02222222222):0.01986111111):0.02601334064,((((607.7237626:0.01666666667,679.7085007:0.01666666667):0.01666666667,(739.6721201:0.01666666667,749.6776078:0.01666666667):0.01666666667):0.03541666667,((429.7931085:0.01666666667,439.7774584:0.01666666667):0.02777777778,((530.8282272:0.01666666667,(442.788365:0.01666666667,514.8094993:0.01666666667):0):0.01296296296,(524.7574701:0.025,(518.7680176:0.01666666667,574.7942331:0.01666666667):0.008333333333):0.00462962963):0.01481481481):0.02430555556):0.0375,(((587.7305867:0.025,(514.7142154:0.01666666667,527.7220473:0.01666666667):0.008333333333):0.03611111111,((523.7734656:0.025,(390.8371813:0.01666666667,684.7139578:0.01666666667):0.008333333333):0.01944444444,(507.7996787:0.025,(474.759586:0.01666666667,475.7734631:0.01666666667):0.008333333333):0.01944444444):0.01666666667):0.0279956427,(((394.8066381:0.01666666667,470.7624797:0.01666666667):0.01666666667,(445.7907226:0.01666666667,542.7836112:0.01666666667):0.01666666667):0.03012820513,(((649.6857135:0.01666666667,716.7166791:0.01666666667):0.008333333333,(675.6901279:0.01666666667,681.700699:0.01666666667):0.008333333333):0.02453703704,(((708.7268404:0.01666666667,(524.7131611:0.01666666667,628.7241183:0.01666666667):0):0.01388888889,(646.7138714:0.01666666667,648.7057087:0.01666666667):0.01388888889):0.007777777778,((588.733536:0.01666666667,650.7213557:0.01666666667):0.01666666667,(649.6962425:0.01666666667,652.6893901:0.01666666667):0.01666666667):0.005):0.0112037037):0.01392450142):0.02564521535):0.01714324619):0.006291118421):0.02472078634,((((695.7221369:0.01666666667,726.6863911:0.01666666667):0.01666666667,(748.6836361:0.01666666667,790.6578119:0.01666666667):0.01666666667):0.02222222222,((806.6163343:0.025,(642.4978252:0.01666666667,828.5982772:0.01666666667):0.008333333333):0.01944444444,(778.6755723:0.025,(718.6858159:0.01666666667,772.6286217:0.01666666667):0.008333333333):0.01944444444):0.01111111111):0.05800505051,((((414.7982562:0.01666666667,486.7829971:0.01666666667):0.01666666667,(551.749659:0.01666666667,566.7493267:0.01666666667):0.01666666667):0.02222222222,((559.7629861:0.025,(528.7207918:0.01666666667,545.7262069:0.01666666667):0.008333333333):0.01944444444,(666.7401971:0.025,(606.7554614:0.01666666667,608.7235012:0.01666666667):0.008333333333):0.01944444444):0.01111111111):0.01361111111,(((668.7235087:0.01666666667,695.7231846:0.01666666667):0.01666666667,(688.6688638:0.01666666667,702.6845056:0.01666666667):0.01666666667):0.02708333333,((697.6749151:0.02777777778,(663.7140588:0.025,(581.7238428:0.01666666667,589.7136707:0.01666666667):0.008333333333):0.002777777778):0.02638888889,((572.7010346:0.01666666667,579.7320067:0.01666666667):0.01666666667,(622.7140116:0.01666666667,654.7038498:0.01666666667):0.01666666667):0.02083333333):0.00625):0.00875):0.04439393939):0.0237012987):0.00355701104):0.01065841715,(((((666.0490355:0.025,(640.0850331:0.01666666667,674.0905106:0.01666666667):0.008333333333):0.01944444444,((323.8560491:0.01666666667,437.8877378:0.01666666667):0.01666666667,(379.7982529:0.01666666667,399.8033386:0.01666666667):0.01666666667):0.01111111111):0.03650793651,((492.7830642:0.025,(412.7599908:0.01666666667,459.7793553:0.01666666667):0.008333333333):0.025,((412.8319852:0.01666666667,492.8347061:0.01666666667):0.008333333333,(418.7979221:0.01666666667,484.7932269:0.01666666667):0.008333333333):0.025):0.03095238095):0.05179160773,(((((590.7730855:0.025,(407.8242387:0.01666666667,439.7696416:0.01666666667):0.008333333333):0.01944444444,((547.7308981:0.01666666667,549.7465523:0.01666666667):0.008333333333,(578.7492878:0.01666666667,608.7472861:0.01666666667):0.008333333333):0.01944444444):0.02103174603,((523.7431562:0.01666666667,597.7435348:0.01666666667):0.03958333333,((555.7441954:0.01666666667,557.7360281:0.01666666667):0.01944444444,((513.7700233:0.01666666667,(485.7638819:0.01666666667,499.7907587:0.01666666667):0):0.01666666667,(589.8224374:0.025,(485.7751007:0.01666666667,538.747511:0.01666666667):0.008333333333):0.008333333333):0.002777777778):0.02013888889):0.009226190476):0.03656000862,(((316.8562799:0.01666666667,351.8489727:0.01666666667):0.01666666667,(332.8273825:0.01666666667,418.9243593:0.01666666667):0.01666666667):0.03240740741,(((746.6418695:0.01666666667,790.6555054:0.01666666667):0.01666666667,(877.6511461:0.01666666667,883.6769733:0.01666666667):0.01666666667):0.01666666667,((370.8768786:0.01666666667,400.8332991:0.01666666667):0.01944444444,(510.773815:0.025,(416.804402:0.01666666667,446.8023888:0.01666666667):0.008333333333):0.01111111111):0.01388888889):0.01574074074):0.03629545835):0.0136210779,((((576.6785978:0.01666666667,674.7517722:0.01666666667):0.03214285714,((535.7975843:0.01666666667,569.7585878:0.01666666667):0.02166666667,(702.8922335:0.02916666667,(590.8398135:0.02222222222,(588.8241587:0.01666666667,(498.7924563:0.01666666667,512.8081051:0.01666666667):0):0.005555555556):0.006944444444):0.009166666667):0.01047619048):0.02526455026,(((554.6865327:0.01666666667,599.7205769:0.01666666667):0.015,((620.7447099:0.01666666667,(604.7021856:0.01666666667,605.7338142:0.01666666667):0):0.01111111111,(652.7021808:0.01666666667,686.7076632:0.01666666667):0.01111111111):0.003888888889):0.03404761905,((688.6629188:0.01666666667,(650.6836538:0.01666666667,661.6632512:0.01666666667):0):0.01944444444,(668.7094726:0.01666666667,696.7043909:0.01666666667):0.01944444444):0.0296031746):0.00835978836):0.02898941799,((((444.7740386:0.01666666667,(416.8155002:0.01666666667,440.779114:0.01666666667):0):0.02222222222,(636.0869524:0.025,(386.8413045:0.01666666667,415.8678598:0.01666666667):0.008333333333):0.01388888889):0.03174603175,(((518.7479418:0.01666666667,538.7530188:0.01666666667):0.02222222222,((616.7271875:0.01666666667,748.7959321:0.01666666667):0.0125,((530.7268013:0.01666666667,538.7682686:0.01666666667):0.008333333333,(544.7536776:0.01666666667,546.7217114:0.01666666667):0.008333333333):0.004166666667):0.009722222222):0.009722222222,((590.7777962:0.01666666667,601.7573874:0.01666666667):0.025,((464.7604806:0.01666666667,546.732948:0.01666666667):0.01666666667,(535.7434538:0.01666666667,554.7380363:0.01666666667):0.01666666667):0.008333333333):0.006944444444):0.02202380952):0.02186507937,(((770.0271626:0.025,(537.7352843:0.01666666667,578.7618416:0.01666666667):0.008333333333):0.025,((418.7788234:0.01666666667,484.7563692:0.01666666667):0.01666666667,(431.7839656:0.01666666667,434.8312568:0.01666666667):0.01666666667):0.01666666667):0.03633540373,((((582.7074813:0.01666666667,582.7312967:0.01666666667):0.01111111111,(580.7281977:0.025,(520.7434727:0.01666666667,523.7669499:0.01666666667):0.008333333333):0.002777777778):0.01488888889,((540.7696777:0.01666666667,(467.7533018:0.01666666667,497.7512871:0.01666666667):0):0.01944444444,(701.6863513:0.01666666667,737.6863483:0.01666666667):0.01944444444):0.006555555556):0.0281025641,((737.70966:0.025,(620.7598286:0.01666666667,678.6851202:0.01666666667):0.008333333333):0.02666666667,(((372.6767572:0.01666666667,620.7234433:0.01666666667):0.01666666667,(620.6996345:0.01666666667,638.6924439:0.01666666667):0.01666666667):0.009027777778,((641.7489451:0.025,(509.7244221:0.01666666667,557.727802:0.01666666667):0.008333333333):0.01388888889,(627.7114994:0.025,(530.7281412:0.01666666667,532.7251492:0.01666666667):0.008333333333):0.01388888889):0.003472222222):0.009305555556):0.0191025641):0.01556617296):0.006164596273):0.01056349206):0.01259378493):0.01708671169):0.01257002098,((((769.0349748:0.025,(368.0181308:0.01666666667,672.051602:0.01666666667):0.008333333333):0.04907407407,(((433.7763483:0.01666666667,476.7583629:0.01666666667):0.01666666667,(508.8083708:0.01666666667,524.7855211:0.01666666667):0.01666666667):0.02,((508.7719798:0.01666666667,539.7778001:0.01666666667):0.025,(548.7590489:0.025,(511.7716558:0.01666666667,545.7593754:0.01666666667):0.008333333333):0.01666666667):0.01166666667):0.02074074074):0.04446759259,(((560.73157:0.025,(540.7781185:0.01666666667,610.7472184:0.01666666667):0.008333333333):0.01944444444,((444.8606675:0.01666666667,502.7859688:0.01666666667):0.01666666667,(500.7703284:0.01666666667,535.7836412:0.01666666667):0.01666666667):0.01111111111):0.04603174603,((589.7348774:0.025,(485.7450397:0.01666666667,529.7586818:0.01666666667):0.008333333333):0.04166666667,((778.6741991:0.025,(642.7097908:0.01666666667,653.7019753:0.01666666667):0.008333333333):0.02023809524,(((559.7295049:0.01666666667,607.7328746:0.01666666667):0.008333333333,(567.7379542:0.01666666667,573.7121386:0.01666666667):0.008333333333):0.01805555556,(800.653673:0.025,(686.6818616:0.01666666667,734.666609:0.01666666667):0.008333333333):0.01805555556):0.002182539683):0.02142857143):0.02380952381):0.02806547619):0.02047178625,((((((734.66192:0.01666666667,737.7091992:0.01666666667):0.01666666667,(735.6584956:0.01666666667,779.6721433:0.01666666667):0.01666666667):0.03611111111,(((489.7873382:0.01666666667,537.7543237:0.01666666667):0.025,(705.0493074:0.03333333333,(509.7424246:0.025,(252.7202526:0.01666666667,455.799624:0.01666666667):0.008333333333):0.008333333333):0.008333333333):0.01111111111,((508.8135991:0.01666666667,613.8925855:0.01666666667):0.025,((321.8458992:0.01666666667,383.846267:0.01666666667):0.01666666667,(450.7908296:0.01666666667,453.7839762:0.01666666667):0.01666666667):0.008333333333):0.01111111111):0.01666666667):0.02726608187,(((449.7560553:0.01666666667,462.7638777:0.01666666667):0.01666666667,(508.7356547:0.01666666667,526.7826007:0.01666666667):0.01666666667):0.04277777778,(((399.8349608:0.01666666667,478.7839472:0.01666666667):0.01388888889,(548.873422:0.01666666667,(448.8097554:0.01666666667,547.841791:0.01666666667):0):0.01388888889):0.02077777778,(((458.8179128:0.01666666667,(430.7866198:0.01666666667,438.8280835:0.01666666667):0):0.008333333333,(530.8026595:0.01666666667,591.8554278:0.01666666667):0.008333333333):0.019,(475.7371206:0.03333333333,(474.7975953:0.02222222222,(502.7925065:0.01666666667,(441.776119:0.01666666667,470.7662855:0.01666666667):0):0.005555555556):0.01111111111):0.01066666667):0.007333333333):0.02477777778):0.0205994152):0.02230866345,(((((559.7447922:0.01666666667,608.7373536:0.01666666667):0.015,((582.7216971:0.01666666667,(568.718616:0.01666666667,570.7580803:0.01666666667):0):0.008333333333,(596.74992:0.01666666667,609.7213633:0.01666666667):0.008333333333):0.006666666667):0.03208994709,((596.7771005:0.03333333333,((441.7821824:0.01666666667,522.770642:0.01666666667):0.008333333333,(493.7679052:0.01666666667,537.7815349:0.01666666667):0.008333333333):0.008333333333):0.01666666667,((542.7842727:0.01666666667,594.7792041:0.01666666667):0.01666666667,(608.7220888:0.01666666667,609.7359674:0.01666666667):0.01666666667):0.01666666667):0.01375661376):0.01612619874,(((877.9751354:0.025,(519.7759886:0.01666666667,551.7213822:0.01666666667):0.008333333333):0.01944444444,(775.7026939:0.025,(673.6887551:0.01666666667,697.6887594:0.01666666667):0.008333333333):0.01944444444):0.02111111111,(((464.8064343:0.01666666667,504.8013582:0.01666666667):0.01666666667,((396.8066961:0.01666666667,441.8169361:0.01666666667):0.008333333333,(428.7853046:0.01666666667,428.8091163:0.01666666667):0.008333333333):0.008333333333):0.01666666667,((523.7387329:0.01666666667,539.7336517:0.01666666667):0.01666666667,(550.7594887:0.01666666667,575.7547413:0.01666666667):0.01666666667):0.01666666667):0.01555555556):0.01432725694):0.01961123512,((((590.7049027:0.025,(433.7593393:0.01666666667,633.7233009:0.01666666667):0.008333333333):0.01944444444,((454.7747624:0.01666666667,538.7595029:0.01666666667):0.01666666667,(565.7282712:0.01666666667,566.7421553:0.01666666667):0.01666666667):0.01111111111):0.01691086691,((((512.7719999:0.01666666667,518.7825588:0.01666666667):0.008333333333,(531.753994:0.01666666667,574.7360039:0.01666666667):0.008333333333):0.008333333333,(721.7316407:0.03333333333,(563.7564085:0.03333333333,(558.7047027:0.01666666667,568.710191:0.01666666667):0.01666666667):0):6.938893904e-18):0.0175,((630.7258266:0.01666666667,856.9191069:0.01666666667):0.01944444444,(594.7182816:0.025,(481.7539837:0.01666666667,574.8118304:0.01666666667):0.008333333333):0.01111111111):0.01472222222):0.01052197802):0.02503357753,(((434.793186:0.01666666667,448.8452236:0.01666666667):0.01944444444,(484.8088457:0.01666666667,(436.8240919:0.01666666667,437.808114:0.01666666667):0):0.01944444444):0.02888888889,((629.7024532:0.01666666667,761.7083305:0.01666666667):0.03333333333,((567.7384455:0.01666666667,615.7418177:0.01666666667):0.01666666667,((517.7856713:0.01666666667,(491.7587837:0.01666666667,493.7744406:0.01666666667):0):0.01296296296,(559.7850027:0.025,(519.7536945:0.01666666667,538.7720788:0.01666666667):0.008333333333):0.00462962963):0.003703703704):0.01666666667):0.015):0.02138888889):0.01310515873):0.01952514215):0.01599809539,(((((397.8163127:0.025,(381.8101509:0.01666666667,497.8323513:0.01666666667):0.008333333333):0.01944444444,((397.8086582:0.01666666667,417.8137521:0.01666666667):0.01666666667,(433.7909038:0.01666666667,499.8378398:0.01666666667):0.01666666667):0.01111111111):0.02222222222,((590.7126883:0.025,(420.7956676:0.01666666667,516.756915:0.01666666667):0.008333333333):0.01944444444,((400.8138987:0.01666666667,402.7850991:0.01666666667):0.01666666667,(524.7524736:0.01666666667,674.7524983:0.01666666667):0.01666666667):0.01111111111):0.02222222222):0.03293650794,((701.8198583:0.02916666667,(596.773235:0.02777777778,(510.7701752:0.01666666667,(465.7725134:0.01666666667,493.7674305:0.01666666667):0):0.01111111111):0.001388888889):0.05738095238,((((311.8270102:0.01666666667,367.8532319:0.01666666667):0.01666666667,(358.8463784:0.01666666667,372.8256388:0.01666666667):0.01666666667):0.01597222222,((722.9370318:0.01666666667,850.0003607:0.01666666667):0.025,((428.7790548:0.01666666667,448.8052701:0.01666666667):0.01666666667,(476.8114275:0.01666666667,507.8172373:0.01666666667):0.01666666667):0.008333333333):0.007638888889):0.02800925926,(((457.8341485:0.01666666667,527.7718428:0.01666666667):0.01666666667,(540.7700004:0.01666666667,558.7360968:0.01666666667):0.01666666667):0.03303571429,((512.7559277:0.02916666667,(582.7488426:0.02222222222,(539.7668365:0.01666666667,(512.7433598:0.01666666667,512.7671742:0.01666666667):0):0.005555555556):0.006944444444):0.02305555556,((789.8087454:0.02916666667,(557.7563095:0.02222222222,(501.7664772:0.01666666667,(430.7293576:0.01666666667,447.7559046:0.01666666667):0):0.005555555556):0.006944444444):0.01583333333,((395.8719406:0.01666666667,508.8086636:0.01666666667):0.01666666667,(432.7991509:0.01666666667,435.7922915:0.01666666667):0.01666666667):0.01166666667):0.007222222222):0.0141468254):0.0109457672):0.009232804233):0.01305555556):0.02259349015,((((770.0409808:0.025,(483.7749275:0.01666666667,485.7461349:0.01666666667):0.008333333333):0.02777777778,((408.7348463:0.01666666667,514.7614927:0.01666666667):0.01666666667,(610.7226971:0.02777777778,(538.7978425:0.01666666667,(224.536884:0.01666666667,486.766541:0.01666666667):0):0.01111111111):0.005555555556):0.01944444444):0.0150462963,((623.111535:0.025,(540.0995439:0.01666666667,720.0295342:0.01666666667):0.008333333333):0.02944444444,((528.749921:0.01666666667,544.7924501:0.01666666667):0.01388888889,(624.7492717:0.025,(431.7842169:0.01666666667,575.7567044:0.01666666667):0.008333333333):0.005555555556):0.02388888889):0.01337962963):0.03742188396,((((539.7179394:0.03,(576.7673197:0.025,(519.7458493:0.01666666667,(491.7509428:0.01666666667,(487.7560197:0.01666666667,490.7556856:0.01666666667):0):0):0.008333333333):0.005):0.02277777778,((458.8074189:0.01666666667,(372.770634:0.01666666667,456.7917708:0.01666666667):0):0.01944444444,(484.813449:0.01666666667,520.7900544:0.01666666667):0.01944444444):0.01666666667):0.02083333333,(((597.7564473:0.01666666667,737.7166364:0.01666666667):0.01666666667,(644.7189653:0.01666666667,689.7166294:0.01666666667):0.01666666667):0.02083333333,((680.7320672:0.025,(616.742887:0.01666666667,648.7327106:0.01666666667):0.008333333333):0.01944444444,((676.6737673:0.01666666667,846.6717909:0.01666666667):0.01944444444,(697.6853528:0.025,(528.7189451:0.01666666667,670.6856771:0.01666666667):0.008333333333):0.01111111111):0.008333333333):0.009722222222):0.01944444444):0.0204639102,((((460.7638973:0.01666666667,602.730622:0.01666666667):0.01944444444,(559.7568472:0.025,(554.6942295:0.01666666667,590.730615:0.01666666667):0.008333333333):0.01111111111):0.03055555556,((684.7169962:0.025,(571.753312:0.01666666667,595.716934:0.01666666667):0.008333333333):0.01944444444,((500.7531326:0.01666666667,556.7696234:0.01666666667):0.01666666667,(580.8148551:0.01666666667,612.7691773:0.01666666667):0.01666666667):0.01111111111):0.02222222222):0.01786616162,((231.4589631:0.01666666667,258.4824293:0.01666666667):0.05333333333,(((425.801121:0.01666666667,508.7671149:0.01666666667):0.025,((486.8283546:0.01666666667,548.8161755:0.01666666667):0.01388888889,(489.7790537:0.025,(428.8042462:0.01666666667,507.7532335:0.01666666667):0.008333333333):0.005555555556):0.01111111111):0.02518315018,(((582.7253746:0.01666666667,596.7774048:0.01666666667):0.01666666667,(726.6948624:0.01666666667,768.705432:0.01666666667):0.01666666667):0.02222222222,(((508.748486:0.01666666667,525.751219:0.01666666667):0.01666666667,(606.7582962:0.01666666667,(547.7389412:0.01666666667,558.7549238:0.01666666667):0):0.01666666667):0.01,((406.7379079:0.01666666667,487.7957594:0.01666666667):0.01666666667,(475.7481425:0.01666666667,516.7746927:0.01666666667):0.01666666667):0.01):0.01222222222):0.01129426129):0.00315018315):0.01453282828):0.00954219303):0.01117093672):0.01695070672):0.0128206204):0.003996167764):0.006300556747):0.006163323286):0.001205691189):0.001573118411,(((((((464.7847665:0.025,(440.8099244:0.01666666667,646.8790671:0.01666666667):0.008333333333):0.01944444444,((488.7834278:0.01666666667,(440.7986838:0.01666666667,441.7826958:0.01666666667):0):0.01388888889,(486.8194208:0.01666666667,510.8405498:0.01666666667):0.01388888889):0.01388888889):0.02239583333,(((441.7979731:0.01666666667,559.7881945:0.01666666667):0.01666666667,(573.7310772:0.01666666667,625.7470846:0.01666666667):0.01666666667):0.02291666667,(((419.8135992:0.01666666667,441.7955471:0.01666666667):0.01666666667,(499.7704239:0.01666666667,729.8243162:0.01666666667):0.01666666667):0.01666666667,((440.7649866:0.01666666667,537.7483431:0.01666666667):0.01666666667,(557.8533706:0.01666666667,559.8245691:0.01666666667):0.01666666667):0.01666666667):0.00625):0.01059027778):0.02763340643,((((518.8483163:0.01666666667,(380.8166214:0.01666666667,478.8170166:0.01666666667):0):0.02444444444,((392.8053971:0.01666666667,412.8316145:0.01666666667):0.01388888889,(397.8319462:0.025,(341.8308879:0.01666666667,350.8312272:0.01666666667):0.008333333333):0.005555555556):0.01055555556):0.01513888889,((360.8241237:0.01666666667,425.8556113:0.01666666667):0.03055555556,((458.8159523:0.01666666667,(396.8519449:0.01666666667,424.810476:0.01666666667):0):0.01666666667,(639.8425502:0.025,(429.813221:0.01666666667,447.8237797:0.01666666667):0.008333333333):0.008333333333):0.01388888889):0.009027777778):0.02428977273,((((538.7693839:0.01666666667,555.7721286:0.01666666667):0.01666666667,(586.754136:0.01666666667,667.7425937:0.01666666667):0.01666666667):0.01666666667,((462.7381059:0.01666666667,500.7748786:0.01666666667):0.01944444444,(510.7414566:0.025,(470.8241926:0.01666666667,594.7803496:0.01666666667):0.008333333333):0.01111111111):0.01388888889):0.0207977208,((662.7194306:0.03333333333,((436.7462612:0.01666666667,522.7830441:0.01666666667):0.008333333333,(492.78506:0.01666666667,537.770143:0.01666666667):0.008333333333):0.008333333333):0.02041666667,((514.7860096:0.025,(490.7860238:0.01666666667,492.7652822:0.01666666667):0.008333333333):0.02277777778,(650.7245979:0.03333333333,((444.8120089:0.01666666667,498.7354239:0.01666666667):0.008333333333,(554.7728622:0.01666666667,558.7677806:0.01666666667):0.008333333333):0.008333333333):0.01444444444):0.005972222222):0.0170477208):0.00974205193):0.01393391148):0.03812591405,(((((424.961182:0.025,(240.8763947:0.01666666667,301.892779:0.01666666667):0.008333333333):0.01944444444,((300.8932066:0.01666666667,309.8588048:0.01666666667):0.01666666667,(376.9135794:0.01666666667,646.0551546:0.01666666667):0.01666666667):0.01111111111):0.01984126984,(((294.8741474:0.01666666667,316.8560949:0.01666666667):0.008333333333,(320.9261882:0.01666666667,362.9367518:0.01666666667):0.008333333333):0.02916666667,(479.9194216:0.025,(324.9153186:0.01666666667,362.8945859:0.01666666667):0.008333333333):0.02916666667):0.01011904762):0.03609307359,((((484.4772771:0.01666666667,706.7484075:0.01666666667):0.01666666667,(514.7577859:0.01666666667,522.7476087:0.01666666667):0.01666666667):0.01666666667,((488.7939685:0.01666666667,520.7482922:0.01666666667):0.01944444444,(597.7231949:0.025,(251.6805111:0.01666666667,586.7436013:0.01666666667):0.008333333333):0.01111111111):0.01388888889):0.03312169312,(((678.6735574:0.02916666667,(543.7824277:0.02777777778,(500.7514568:0.025,(482.777263:0.01666666667,536.7514525:0.01666666667):0.008333333333):0.002777777778):0.001388888889):0.03083333333,((221.6655421:0.025,(213.9697078:0.01666666667,512.7609637:0.01666666667):0.008333333333):0.02420634921,((681.7000831:0.01666666667,751.6691806:0.01666666667):0.02833333333,((543.7191646:0.01666666667,556.7508021:0.01666666667):0.008333333333,(678.7181802:0.01666666667,(559.7140787:0.01666666667,577.7068806:0.01666666667):0):0.008333333333):0.02):0.004206349206):0.01079365079):0.01927777778,(((582.7374487:0.01666666667,604.719392:0.01666666667):0.03888888889,((589.7194997:0.025,(521.7296515:0.01666666667,558.7612762:0.01666666667):0.008333333333):0.01388888889,(617.75076:0.025,(579.6987299:0.01666666667,580.7126022:0.01666666667):0.008333333333):0.01388888889):0.01666666667):0.0140625,((608.7394201:0.01666666667,642.7004202:0.01666666667):0.04333333333,((574.7375498:0.01666666667,(528.7684529:0.01666666667,560.7946665:0.01666666667):0):0.02301587302,((636.7201872:0.025,(339.8895598:0.01666666667,604.7117292:0.01666666667):0.008333333333):0.0125,((570.7096177:0.01666666667,578.6783113:0.01666666667):0.008333333333,(611.7361686:0.01666666667,638.7358306:0.01666666667):0.008333333333):0.0125):0.002182539683):0.02031746032):0.009618055556):0.009659722222):0.003843915344):0.01725709476):0.03056629514,((((381.8381315:0.01666666667,382.8414896:0.01666666667):0.01388888889,(414.8313124:0.025,(204.7632264:0.01666666667,386.8364008:0.01666666667):0.008333333333):0.005555555556):0.04134920635,((417.813023:0.025,(377.8333571:0.01666666667,453.84941:0.01666666667):0.008333333333):0.02777777778,(518.8027154:0.03333333333,(506.8218125:0.025,(356.8218008:0.01666666667,378.8425316:0.01666666667):0.008333333333):0.008333333333):0.01944444444):0.01912698413):0.03196729197,(((((528.7538917:0.01666666667,594.7314422:0.01666666667):0.008333333333,(570.7678223:0.01666666667,586.7263609:0.01666666667):0.008333333333):0.02083333333,(((248.8866468:0.01666666667,488.7856442:0.01666666667):0.008333333333,(478.7649143:0.01666666667,520.7754835:0.01666666667):0.008333333333):0.00625,((451.8524018:0.01666666667,562.7860394:0.01666666667):0.008333333333,(459.7802267:0.01666666667,476.7856549:0.01666666667):0.008333333333):0.00625):0.01458333333):0.01742424242,(((378.7871184:0.01666666667,556.7303526:0.01666666667):0.01666666667,(504.7506975:0.01666666667,548.7405196:0.01666666667):0.01666666667):0.01666666667,(599.725807:0.03611111111,((497.7383951:0.01666666667,549.7543991:0.01666666667):0.01666666667,((532.7642219:0.01666666667,534.7434958:0.01666666667):0.008333333333,(533.7296183:0.01666666667,551.7224281:0.01666666667):0.008333333333):0.008333333333):0.002777777778):0.01388888889):0.01325757576):0.02898880105,(((432.7935284:0.01666666667,498.780596:0.01666666667):0.01666666667,(434.7823088:0.01666666667,497.8170174:0.01666666667):0.01666666667):0.03055555556,((533.7519466:0.01666666667,(497.7754448:0.01666666667,524.7863384:0.01666666667):0):0.02777777778,(508.809184:0.025,(266.8206672:0.01666666667,450.8036993:0.01666666667):0.008333333333):0.01944444444):0.01944444444):0.02835748792):0.01162567706):0.02707302914):0.001654515245):0.0140309894,((((((547.764604:0.01666666667,548.7122359:0.01666666667):0.01944444444,(621.7160389:0.025,(574.7330533:0.01666666667,607.7367679:0.01666666667):0.008333333333):0.01111111111):0.03388888889,((631.7024163:0.02777777778,(705.7052176:0.01666666667,(584.6888388:0.01666666667,609.720475:0.01666666667):0):0.01111111111):0.01805555556,((543.4035853:0.01666666667,771.6641611:0.01666666667):0.01666666667,(785.6798045:0.01666666667,785.7036084:0.01666666667):0.01666666667):0.0125):0.02416666667):0.02938949939,((((515.7718865:0.01666666667,(461.7613307:0.01666666667,470.7616637:0.01666666667):0):0.01666666667,(547.7882135:0.025,(457.753825:0.01666666667,535.7882076:0.01666666667):0.008333333333):0.008333333333):0.01944444444,((556.7442938:0.01666666667,590.7052871:0.01666666667):0.02083333333,((402.804847:0.01666666667,416.7841038:0.01666666667):0.008333333333,(410.8099178:0.01666666667,446.7946592:0.01666666667):0.008333333333):0.0125):0.01527777778):0.0287037037,((517.7332184:0.025,(514.7699363:0.01666666667,544.7804953:0.01666666667):0.008333333333):0.03611111111,((398.807317:0.025,(336.8194945:0.01666666667,345.8562164:0.01666666667):0.008333333333):0.01944444444,(498.7678178:0.025,(448.7674422:0.01666666667,464.8099812:0.01666666667):0.008333333333):0.01944444444):0.01666666667):0.02037037037):0.01790801791):0.03069071451,((((644.6998087:0.025,(618.7205376:0.01666666667,642.7569131:0.01666666667):0.008333333333):0.025,((504.7252139:0.01666666667,544.7929022:0.01666666667):0.01666666667,(559.7435999:0.01666666667,577.7541729:0.01666666667):0.01666666667):0.01666666667):0.03214285714,((674.7106198:0.01666666667,689.7340965:0.01666666667):0.03333333333,((501.7449333:0.01666666667,583.7173961:0.01666666667):0.025,(750.6867197:0.03333333333,(666.6422723:0.025,(594.7333719:0.01666666667,604.7177225:0.01666666667):0.008333333333):0.008333333333):0.008333333333):0.008333333333):0.03214285714):0.0323015873,((((626.7331708:0.025,(573.7443413:0.01666666667,579.7324402:0.01666666667):0.008333333333):0.01944444444,((543.7324362:0.01666666667,579.709044:0.01666666667):0.01666666667,(564.7664661:0.01666666667,586.7508232:0.01666666667):0.01666666667):0.01111111111):0.007256235828,((561.6446127:0.01666666667,738.6872079:0.01666666667):0.02833333333,(763.7920676:0.03333333333,((490.7657634:0.01666666667,549.8028734:0.01666666667):0.008333333333,(586.7270086:0.01666666667,598.7270121:0.01666666667):0.008333333333):0.008333333333):0.01166666667):0.006700680272):0.03373888017,((((592.7237734:0.01666666667,595.747244:0.01666666667):0.01666666667,(607.6982765:0.01666666667,617.7190165:0.01666666667):0.01666666667):0.01944444444,((658.734337:0.01666666667,788.8125778:0.01666666667):0.025,((640.7237757:0.01666666667,642.7194775:0.01666666667):0.01666666667,(655.7472483:0.01666666667,657.7184474:0.01666666667):0.01666666667):0.008333333333):0.01111111111):0.02555555556,(((481.8192008:0.01666666667,607.8509034:0.01666666667):0.03333333333,((397.8150395:0.01666666667,469.836166:0.01666666667):0.01666666667,(440.809626:0.01666666667,523.7756296:0.01666666667):0.01666666667):0.01666666667):0.01666666667,(((454.7501412:0.01666666667,462.7916177:0.01666666667):0.01666666667,(556.7970928:0.01666666667,559.7967654:0.01666666667):0.01666666667):0.025,((691.8208676:0.01666666667,717.8477427:0.01666666667):0.025,((497.759975:0.01666666667,547.7756178:0.01666666667):0.01666666667,(513.7466455:0.01666666667,549.7313897:0.01666666667):0.01666666667):0.008333333333):0.01666666667):0.008333333333):0.01166666667):0.007106227106):0.029004884):0.01563576946):0.01338445863,((((729.6957012:0.02777777778,(597.7253453:0.025,(369.3412209:0.01666666667,737.6855246:0.01666666667):0.008333333333):0.002777777778):0.06448412698,(((468.7916039:0.01666666667,590.8634192:0.01666666667):0.025,((521.7903273:0.01666666667,(393.7793618:0.01666666667,467.8161446:0.01666666667):0):0.01388888889,(484.8029275:0.01666666667,516.7750032:0.01666666667):0.01388888889):0.01111111111):0.025,((408.8875502:0.025,(294.8922456:0.01666666667,302.8973224:0.01666666667):0.008333333333):0.02361111111,(776.0033454:0.02777777778,(472.8354739:0.025,(318.8522982:0.01666666667,320.8480081:0.01666666667):0.008333333333):0.002777777778):0.02083333333):0.01805555556):0.0255952381):0.01175567214,((((571.7429178:0.01666666667,627.6963417:0.01666666667):0.03888888889,((587.7435439:0.025,(327.8470414:0.01666666667,328.8609115:0.01666666667):0.008333333333):0.02314814815,(739.6851079:0.03541666667,((593.7143515:0.025,((499.7452651:0.01666666667,569.7507428:0.01666666667):0.008333333333,(571.7187698:0.01666666667,599.7249175:0.01666666667):0.008333333333):0):0.005,(665.7119847:0.025,(540.724178:0.01666666667,568.7190973:0.01666666667):0.008333333333):0.005):0.005416666667):0.01273148148):0.007407407407):0.02290764791,(((403.8017609:0.01666666667,448.7868317:0.01666666667):0.01666666667,(468.8231121:0.01666666667,529.8394977:0.01666666667):0.01666666667):0.02380952381,((524.7765591:0.025,(450.9110113:0.01666666667,469.758179:0.01666666667):0.008333333333):0.01944444444,((365.8191216:0.01666666667,507.794952:0.01666666667):0.01666666667,(557.7225774:0.01666666667,569.7589636:0.01666666667):0.01666666667):0.01111111111):0.0126984127):0.02132034632):0.0190662083,((((694.6617966:0.01666666667,845.6652486:0.01666666667):0.025,((348.7791169:0.01666666667,374.8059947:0.01666666667):0.01666666667,(614.7049906:0.01666666667,618.7362959:0.01666666667):0.01666666667):0.008333333333):0.01994949495,((655.7526759:0.025,(492.7984949:0.01666666667,508.7570342:0.01666666667):0.008333333333):0.02291666667,((678.7210436:0.025,(628.7053919:0.01666666667,641.7132212:0.01666666667):0.008333333333):0.01388888889,(827.6461781:0.02916666667,(625.7420985:0.02222222222,(626.7261205:0.01666666667,(609.7233764:0.01666666667,620.7155511:0.01666666667):0):0.005555555556):0.006944444444):0.009722222222):0.009027777778):0.01369949495):0.02465834819,((((228.57381:0.01666666667,522.7470318:0.01666666667):0.008333333333,(520.7313816:0.01666666667,582.7317582:0.01666666667):0.008333333333):0.025,((540.7151361:0.01666666667,541.7290115:0.01666666667):0.008333333333,(594.7807119:0.01666666667,596.7777147:0.01666666667):0.008333333333):0.025):0.02592592593,(((649.6952845:0.01666666667,650.6986432:0.01666666667):0.008333333333,(660.7041282:0.01666666667,698.6833976:0.01666666667):0.008333333333):0.02833333333,((660.6803055:0.01666666667,705.7143503:0.01666666667):0.01944444444,(666.6704296:0.025,(564.6928836:0.01666666667,584.6979613:0.01666666667):0.008333333333):0.01111111111):0.01722222222):0.02259259259):0.01034858388):0.01125490196):0.006488165134):0.03258994703,((((531.7596991:0.02777777778,(422.8683144:0.025,(354.7961186:0.01666666667,385.7907084:0.01666666667):0.008333333333):0.002777777778):0.02361111111,((247.8661977:0.01666666667,366.9257823:0.01666666667):0.025,(420.814732:0.02777777778,(532.8227305:0.01666666667,(417.7832171:0.01666666667,505.7992575:0.01666666667):0):0.01111111111):0.01388888889):0.009722222222):0.02745726496,(((629.6808732:0.01666666667,679.7077588:0.01666666667):0.025,(740.6877511:0.025,(494.7552582:0.01666666667,560.7577579:0.01666666667):0.008333333333):0.01666666667):0.02333333333,((514.8081431:0.03333333333,(509.7400225:0.025,(456.7914214:0.01666666667,487.7556736:0.01666666667):0.008333333333):0.008333333333):0.01666666667,((461.7621095:0.01666666667,508.7628385:0.01666666667):0.01666666667,(540.7162846:0.01666666667,572.7424896:0.01666666667):0.01666666667):0.01666666667):0.015):0.01384615385):0.04407051282,(((((376.8516405:0.01666666667,554.7948718:0.01666666667):0.02777777778,((417.7979655:0.01666666667,435.7907796:0.01666666667):0.01666666667,((357.8638975:0.01666666667,436.8224047:0.01666666667):0.008333333333,(437.8064267:0.01666666667,455.8169815:0.01666666667):0.008333333333):0.008333333333):0.01111111111):0.01138888889,((450.7639475:0.01666666667,484.7846827:0.01666666667):0.03125,((501.7761892:0.025,(442.7568407:0.01666666667,444.8088768:0.01666666667):0.008333333333):0.005,((490.7602064:0.01666666667,(466.7489672:0.01666666667,480.775851:0.01666666667):0):0.008333333333,(472.7860255:0.01666666667,478.7966003:0.01666666667):0.008333333333):0.005):0.01791666667):0.007916666667):0.0260042735,((532.7624729:0.025,(504.8724574:0.01666666667,558.7958725:0.01666666667):0.008333333333):0.03666666667,((431.8180322:0.03333333333,((354.795815:0.01666666667,455.8071012:0.01666666667):0.008333333333,(412.8250907:0.01666666667,440.7836283:0.01666666667):0.008333333333):0.008333333333):0.007333333333,((333.8423963:0.01666666667,559.8571233:0.01666666667):0.01944444444,(548.7717491:0.025,(426.8043688:0.01666666667,461.7970748:0.01666666667):0.008333333333):0.01111111111):0.004555555556):0.021):0.02017094017):0.01746663099,(((439.8001063:0.025,(313.8811611:0.01666666667,375.8286941:0.01666666667):0.008333333333):0.01388888889,(520.8688849:0.025,(389.8317632:0.01666666667,438.8243261:0.01666666667):0.008333333333):0.01388888889):0.04318181818,((523.7301336:0.025,(351.7974731:0.01666666667,381.8080319:0.01666666667):0.008333333333):0.04375,((459.7855854:0.01666666667,(431.7906742:0.01666666667,453.811408:0.01666666667):0):0.02777777778,((524.7744176:0.01666666667,530.7485964:0.01666666667):0.01944444444,(577.7410905:0.025,(383.7794369:0.01666666667,435.7743575:0.01666666667):0.008333333333):0.01111111111):0.008333333333):0.02430555556):0.01332070707):0.01723353075):0.02361242884):0.01369085726):0.006857148606):0.003165915122):0.006745298825,((((((588.7197024:0.02777777778,(680.7306515:0.01666666667,(586.7251683:0.01666666667,666.7513835:0.01666666667):0):0.01111111111):0.02222222222,((484.693467:0.01666666667,539.7509197:0.01666666667):0.01666666667,(650.6684436:0.01666666667,660.6527941:0.01666666667):0.01666666667):0.01666666667):0.02685185185,(((449.7775395:0.01666666667,543.7830134:0.01666666667):0.01666666667,(536.7496899:0.01666666667,571.7656652:0.01666666667):0.01666666667):0.02,((408.8404974:0.01666666667,630.8537821:0.01666666667):0.025,(583.7142534:0.025,(430.8064413:0.01666666667,541.740081:0.01666666667):0.008333333333):0.01666666667):0.01166666667):0.02351851852):0.05206971678,(((421.9383053:0.02777777778,(379.8073649:0.025,(317.8280946:0.01666666667,382.8546442:0.01666666667):0.008333333333):0.002777777778):0.04305555556,(((411.7818658:0.01666666667,421.8026072:0.01666666667):0.01666666667,(418.7791342:0.01666666667,526.8214369:0.01666666667):0.01666666667):0.025,(((211.7511282:0.01666666667,375.8209331:0.01666666667):0.01666666667,(369.8440811:0.01666666667,377.8127756:0.01666666667):0.01666666667):0.01666666667,((336.8193093:0.01666666667,455.8234084:0.01666666667):0.01666666667,(380.8100106:0.01666666667,382.8070195:0.01666666667):0.01666666667):0.01666666667):0.008333333333):0.0125):0.02703598485,((((500.778622:0.01666666667,515.74796:0.01666666667):0.01666666667,(553.7942455:0.01666666667,666.8419197:0.01666666667):0.01666666667):0.025,((531.7258894:0.01666666667,534.7731702:0.01666666667):0.01666666667,(549.7364495:0.01666666667,563.739518:0.01666666667):0.01666666667):0.025):0.02410714286,(((415.768409:0.01666666667,418.815701:0.01666666667):0.01944444444,(577.7226463:0.025,(373.8096512:0.01666666667,481.7709075:0.01666666667):0.008333333333):0.01111111111):0.025,((562.7472642:0.01666666667,575.7550824:0.01666666667):0.025,((318.8536658:0.01666666667,384.8407378:0.01666666667):0.02166666667,((424.8227557:0.01666666667,(386.8071099:0.01666666667,414.8384024:0.01666666667):0):0.008333333333,(408.8278282:0.01666666667,457.8204052:0.01666666667):0.008333333333):0.01333333333):0.003333333333):0.01944444444):0.02132936508):0.01542884199):0.03105225045):0.02148340275,((((((701.6943105:0.025,(604.6891692:0.01666666667,612.6942449:0.01666666667):0.008333333333):0.01944444444,(719.6923127:0.025,(665.7181183:0.01666666667,717.7130388:0.01666666667):0.008333333333):0.01944444444):0.03888888889,(((638.698984:0.01666666667,753.7259222:0.01666666667):0.01666666667,(737.6946264:0.01666666667,797.6793652:0.01666666667):0.01666666667):0.02083333333,((714.7306174:0.025,(577.706426:0.01666666667,624.7071575:0.01666666667):0.008333333333):0.01944444444,(754.7252015:0.03333333333,(745.6759088:0.02777777778,(675.7068114:0.01666666667,(642.7031071:0.01666666667,657.6724343:0.01666666667):0):0.01111111111):0.005555555556):0.01111111111):0.009722222222):0.02916666667):0.04263117284,((((850.6650187:0.01666666667,860.7432707:0.01666666667):0.01666666667,((663.7108477:0.01666666667,761.7112345:0.01666666667):0.01666666667,(792.6754852:0.01666666667,844.6704125:0.01666666667):0.01666666667):0):0.02420634921,((637.7176606:0.025,(599.7254952:0.01666666667,663.6969216:0.01666666667):0.008333333333):0.01944444444,((513.7411334:0.01666666667,544.7357189:0.01666666667):0.01666666667,(615.7422017:0.01666666667,669.6850115:0.01666666667):0.01666666667):0.01111111111):0.0130952381):0.04339271839,(((753.7265773:0.025,(577.6918101:0.01666666667,578.6996291:0.01666666667):0.008333333333):0.01388888889,(735.6592058:0.025,(655.7261909:0.01666666667,734.6751813:0.01666666667):0.008333333333):0.01388888889):0.02611111111,((577.7391141:0.01666666667,583.7285459:0.01666666667):0.025,(629.7340174:0.025,(460.7676163:0.01666666667,505.777845:0.01666666667):0.008333333333):0.01666666667):0.02333333333):0.03593240093):0.02503210524):0.01656035518,(((((848.6711641:0.01666666667,880.6165573:0.01666666667):0.025,((665.7463485:0.01666666667,708.7283489:0.01666666667):0.01666666667,(830.6453687:0.01666666667,878.6453648:0.01666666667):0.01666666667):0.008333333333):0.04898989899,(((760.6850777:0.01666666667,833.7014566:0.01666666667):0.01944444444,(737.6956557:0.025,(514.7584782:0.01666666667,627.6951948:0.01666666667):0.008333333333):0.01111111111):0.02666666667,((620.7486897:0.01666666667,(558.760869:0.01666666667,607.7534471:0.01666666667):0):0.02222222222,(586.7443075:0.025,(441.7836557:0.01666666667,522.7483022:0.01666666667):0.008333333333):0.01388888889):0.02388888889):0.02787878788):0.02264875647,((((456.8062663:0.025,(294.8149752:0.01666666667,320.8418571:0.01666666667):0.008333333333):0.025,((344.8081377:0.01666666667,368.8292675:0.01666666667):0.01666666667,(357.8496777:0.01666666667,468.783312:0.01666666667):0.01666666667):0.01666666667):0.0246031746,(((382.8062113:0.01666666667,428.775297:0.01666666667):0.01666666667,(460.7837463:0.01666666667,610.8253325:0.01666666667):0.01666666667):0.02083333333,((523.7423823:0.025,(335.7094171:0.01666666667,445.7461904:0.01666666667):0.008333333333):0.01944444444,((367.8196352:0.01666666667,437.7887303:0.01666666667):0.01944444444,(520.7894601:0.01666666667,(463.7679941:0.01666666667,478.7788986:0.01666666667):0):0.01944444444):0.008333333333):0.009722222222):0.02043650794):0.02048928628,((((514.7724675:0.01666666667,578.7684748:0.01666666667):0.01833333333,((489.7419162:0.01666666667,515.7753237:0.01666666667):0.01388888889,(617.7528856:0.025,(480.7568488:0.01666666667,553.7732235:0.01666666667):0.008333333333):0.005555555556):0.004444444444):0.01976190476,((672.6929251:0.025,(570.7422538:0.01666666667,678.7034977:0.01666666667):0.008333333333):0.01388888889,(744.9194908:0.03333333333,((506.7262058:0.01666666667,516.8044469:0.01666666667):0.008333333333,(554.7473382:0.01666666667,556.7993635:0.01666666667):0.008333333333):0.008333333333):0.005555555556):0.01587301587):0.0260966811,(((524.7498339:0.01666666667,592.7760442:0.01666666667):0.01666666667,(603.7209092:0.01666666667,632.7110724:0.01666666667):0.01666666667):0.02916666667,(((532.781028:0.01666666667,563.7452778:0.01666666667):0.025,((234.4734008:0.01666666667,608.7554982:0.01666666667):0.01666666667,((486.7784056:0.01666666667,518.7238048:0.01666666667):0.008333333333,(534.7550969:0.01666666667,582.7220935:0.01666666667):0.008333333333):0.008333333333):0.008333333333):0.01583333333,((598.7517534:0.02777777778,(550.7847596:0.01666666667,(490.7523902:0.01666666667,524.7578801:0.01666666667):0):0.01111111111):0.01944444444,((504.7445276:0.01666666667,504.780901:0.01666666667):0.02083333333,(656.737761:0.02777777778,(572.734379:0.01666666667,(554.723816:0.01666666667,556.7394641:0.01666666667):0):0.01111111111):0.009722222222):0.009722222222):0.01027777778):0.005):0.01835858586):0.01423387502):0.01821286125):0.01458538342,(((521.7652379:0.025,(466.7706482:0.01666666667,481.7703235:0.01666666667):0.008333333333):0.04833333333,((571.7438526:0.01666666667,(503.7176391:0.01666666667,570.7485975:0.01666666667):0):0.01944444444,(571.7200423:0.01666666667,630.7333507:0.01666666667):0.01944444444):0.03722222222):0.05181372549,((((598.7408317:0.025,(476.7734528:0.01666666667,524.7734485:0.01666666667):0.008333333333):0.025,((700.6844937:0.025,(564.720085:0.01666666667,616.715008:0.01666666667):0.008333333333):0.01944444444,((412.7971609:0.01666666667,548.7615657:0.01666666667):0.01666666667,(510.7611612:0.01666666667,516.7353495:0.01666666667):0.01666666667):0.01111111111):0.005555555556):0.03458333333,((690.7166603:0.025,(511.7656038:0.01666666667,512.7734377:0.01666666667):0.008333333333):0.02944444444,((649.6863335:0.01666666667,716.7173092:0.01666666667):0.01944444444,(673.7339565:0.025,(550.7527055:0.01666666667,690.7128878:0.01666666667):0.008333333333):0.01111111111):0.01833333333):0.03013888889):0.02784065782,((((635.7149657:0.025,(558.7452317:0.01666666667,559.7591074:0.01666666667):0.008333333333):0.02361111111,(737.7023453:0.02777777778,(686.6679046:0.025,(214.3209257:0.01666666667,664.6859697:0.01666666667):0.008333333333):0.002777777778):0.02083333333):0.03448412698,((((547.7857528:0.01666666667,587.6972902:0.01666666667):0.01666666667,(605.7316673:0.01666666667,625.7367523:0.01666666667):0.01666666667):0.01944444444,((541.7424861:0.01666666667,(529.7424953:0.01666666667,533.7737927:0.01666666667):0):0.02222222222,(571.7499883:0.025,(555.7455554:0.01666666667,562.7223775:0.01666666667):0.008333333333):0.01388888889):0.01388888889):0.01372222222,((615.7190685:0.025,(601.7272331:0.01666666667,630.7299633:0.01666666667):0.008333333333):0.03214285714,((704.7177984:0.025,(616.7381452:0.01666666667,642.7537881:0.01666666667):0.008333333333):0.01944444444,((474.7680216:0.01666666667,554.7343624:0.01666666667):0.01666666667,(519.7309501:0.01666666667,578.7554977:0.01666666667):0.01666666667):0.01111111111):0.0126984127):0.009357142857):0.0165952381):0.01526895944,((((720.7490815:0.03333333333,(579.7174074:0.025,(550.751054:0.01666666667,564.6939365:0.01666666667):0.008333333333):0.008333333333):0.02592592593,(((474.7588229:0.01666666667,476.7982885:0.01666666667):0.008333333333,(478.7775459:0.01666666667,486.8190177:0.01666666667):0.008333333333):0.01833333333,((489.7710593:0.01666666667,(427.8070466:0.01666666667,440.7784964:0.01666666667):0):0.01944444444,(440.7659083:0.01666666667,488.7870428:0.01666666667):0.01944444444):0.007222222222):0.01592592593):0.01862535613,((457.9373811:0.02777777778,(403.8070612:0.025,(390.775416:0.01666666667,477.8438358:0.01666666667):0.008333333333):0.002777777778):0.03472222222,((374.7930609:0.01666666667,436.7808872:0.01666666667):0.01666666667,(462.7839464:0.01666666667,490.8152548:0.01666666667):0.01666666667):0.02916666667):0.01538461538):0.01108781569,((511.8095338:0.025,(479.7833275:0.01666666667,482.7829986:0.01666666667):0.008333333333):0.05729166667,(((454.8452405:0.025,(365.8186978:0.01666666667,427.8190712:0.01666666667):0.008333333333):0.02166666667,((498.7782328:0.01666666667,562.7401284:0.01666666667):0.01666666667,(492.8456253:0.025,(451.809552:0.01666666667,467.813982:0.01666666667):0.008333333333):0.008333333333):0.01333333333):0.01583333333,((594.9623484:0.025,(418.8058483:0.01666666667,434.8007699:0.01666666667):0.008333333333):0.02833333333,((386.7982612:0.01666666667,467.7867059:0.01666666667):0.01666666667,(482.8041312:0.025,(360.8634385:0.01666666667,392.8088308:0.01666666667):0.008333333333):0.008333333333):0.02):0.009166666667):0.01979166667):0.006680764411):0.009391766453):0.01405979362):0.01272306767):0.00274364673):0.0146341558):0.005663755588,(((((((726.6875262:0.025,(636.692236:0.01666666667,646.7129737:0.01666666667):0.008333333333):0.01388888889,(796.6834582:0.025,(738.6905552:0.01666666667,780.6647268:0.01666666667):0.008333333333):0.01388888889):0.02777777778,(((521.7587617:0.01666666667,607.7591912:0.01666666667):0.02083333333,((493.7526258:0.01666666667,578.7690144:0.01666666667):0.008333333333,(572.7432002:0.01666666667,594.7275539:0.01666666667):0.008333333333):0.0125):0.02361111111,((638.7132834:0.01666666667,688.7136605:0.01666666667):0.025,((566.732724:0.01666666667,630.7041463:0.01666666667):0.01666666667,(591.7296287:0.01666666667,601.7139864:0.01666666667):0.01666666667):0.008333333333):0.01944444444):0.005555555556):0.02325708061,(((832.7746131:0.025,(621.7265474:0.01666666667,685.7062073:0.01666666667):0.008333333333):0.01944444444,((594.7111266:0.01666666667,642.6781218:0.01666666667):0.01944444444,(633.7709914:0.025,(467.7678741:0.01666666667,609.7346064:0.01666666667):0.008333333333):0.01111111111):0.008333333333):0.02824074074,(((561.771476:0.01666666667,640.7204656:0.01666666667):0.008333333333,(609.7146479:0.01666666667,611.7303013:0.01666666667):0.008333333333):0.02083333333,((436.7979711:0.01666666667,555.8575458:0.01666666667):0.01944444444,(646.7465107:0.025,(405.8306724:0.01666666667,516.7643069:0.01666666667):0.008333333333):0.01111111111):0.009722222222):0.02685185185):0.01723856209):0.0207590919,(((((548.7445672:0.01666666667,570.7289199:0.01666666667):0.01666666667,(584.7115584:0.01666666667,630.7170287:0.01666666667):0.01666666667):0.02222222222,((762.0418357:0.01666666667,786.0054606:0.01666666667):0.02083333333,(568.7370657:0.02222222222,(585.7761869:0.01666666667,(556.7496328:0.01666666667,557.7448895:0.01666666667):0):0.005555555556):0.01527777778):0.01805555556):0.02544444444,((536.7670091:0.025,(431.8081239:0.01666666667,670.8276064:0.01666666667):0.008333333333):0.04087301587,((588.7789173:0.025,(438.7788897:0.01666666667,519.7435228:0.01666666667):0.008333333333):0.01944444444,((540.7296028:0.01666666667,602.7299765:0.01666666667):0.01666666667,(559.7419056:0.01666666667,562.7350535:0.01666666667):0.01666666667):0.01111111111):0.02142857143):0.01512698413):0.01829292929,((((678.725539:0.01666666667,713.7415142:0.01666666667):0.01944444444,(728.6938986:0.025,(575.7111851:0.01666666667,648.7275561:0.01666666667):0.008333333333):0.01111111111):0.02574074074,(((398.7919158:0.01666666667,442.7817518:0.01666666667):0.01666666667,(676.6989929:0.01666666667,702.6782533:0.01666666667):0.01666666667):0.01583333333,(737.6881896:0.03333333333,((579.7030375:0.01666666667,621.7248321:0.01666666667):0.008333333333,(643.6827043:0.01666666667,658.6520393:0.01666666667):0.008333333333):0.008333333333):0.01583333333):0.01268518519):0.02192007797,(((764.6830877:0.025,(616.7000615:0.01666666667,698.7055367:0.01666666667):0.008333333333):0.02777777778,((503.7350568:0.01666666667,516.7303095:0.01666666667):0.01666666667,(565.7273512:0.01666666667,667.741288:0.01666666667):0.01666666667):0.01944444444):0.01845238095,(((463.761594:0.01666666667,512.7905453:0.01666666667):0.008333333333,(518.7647206:0.01666666667,590.785851:0.01666666667):0.008333333333):0.02916666667,((516.774233:0.025,(474.7636618:0.01666666667,502.7949531:0.01666666667):0.008333333333):0.01277777778,(598.743622:0.03333333333,((480.7708595:0.01666666667,516.7473521:0.01666666667):0.008333333333,(546.7484029:0.01666666667,582.7249009:0.01666666667):0.008333333333):0.008333333333):0.004444444444):0.01638888889):0.01706349206):0.01254177109):0.01552099947):0.01138990988):0.02429133438,((((455.8249417:0.01666666667,722.9144877:0.01666666667):0.02916666667,((394.8459758:0.01666666667,578.829004:0.01666666667):0.008333333333,(468.7809891:0.01666666667,553.7973646:0.01666666667):0.008333333333):0.02083333333):0.05869883041,((((547.782412:0.01666666667,679.824668:0.01666666667):0.01944444444,(596.7276837:0.025,(500.7664305:0.01666666667,536.7429291:0.01666666667):0.008333333333):0.01111111111):0.03013888889,((495.8361276:0.025,(245.742121:0.01666666667,395.8105181:0.01666666667):0.008333333333):0.025,((616.7361287:0.01666666667,618.7279646:0.01666666667):0.01388888889,(617.7201336:0.025,(492.7418481:0.01666666667,535.7476701:0.01666666667):0.008333333333):0.005555555556):0.01944444444):0.01625):0.02530011655,((((607.8498026:0.025,(495.7385231:0.01666666667,501.7643462:0.01666666667):0.008333333333):0.01944444444,((500.8249593:0.01666666667,(427.8085845:0.01666666667,487.793316:0.01666666667):0):0.01944444444,(441.8004173:0.01666666667,461.7902395:0.01666666667):0.01944444444):0.008333333333):0.01805555556,(((430.7973031:0.01666666667,516.797718:0.01666666667):0.01666666667,(606.7315083:0.01666666667,709.8100831:0.01666666667):0.01666666667):0.02,((496.793663:0.01666666667,497.7889188:0.01666666667):0.01944444444,(582.7259428:0.025,(422.7932824:0.01666666667,452.7912768:0.01666666667):0.008333333333):0.01111111111):0.01722222222):0.009166666667):0.01415214234,((((546.7844766:0.025,(471.7762454:0.01666666667,530.7895534:0.01666666667):0.008333333333):0.01944444444,((296.8786446:0.01666666667,342.9205156:0.01666666667):0.01666666667,(535.793642:0.01666666667,536.7776481:0.01666666667):0.01666666667):0.01111111111):0.00753968254,((548.7541471:0.025,(484.7827272:0.01666666667,518.7704574:0.01666666667):0.008333333333):0.01944444444,(697.719552:0.025,(554.7518356:0.01666666667,594.7103741:0.01666666667):0.008333333333):0.01944444444):0.00753968254):0.02063492063,(((397.7922771:0.01666666667,450.7646858:0.01666666667):0.01666666667,(444.7752464:0.01666666667,574.692699:0.01666666667):0.01666666667):0.02833333333,(((492.7514569:0.01666666667,502.7721996:0.01666666667):0.01666666667,(522.7494387:0.01666666667,523.7446983:0.01666666667):0.01666666667):0.01111111111,((537.7517891:0.01666666667,609.736541:0.01666666667):0.01666666667,(536.7677626:0.02222222222,(525.7517788:0.01666666667,(503.7310469:0.01666666667,511.7725151:0.01666666667):0):0.005555555556):0.01111111111):0.01111111111):0.01722222222):0.01095238095):0.004033094719):0.01489797421):0.01298204719):0.01038396819,((((436.784924:0.01666666667,502.7955054:0.01666666667):0.01944444444,(625.7581399:0.01666666667,(502.7496085:0.01666666667,518.7540398:0.01666666667):0):0.01944444444):0.02388888889,((495.8364447:0.02777777778,(413.8197329:0.01666666667,(383.8091731:0.01666666667,409.788429:0.01666666667):0):0.01111111111):0.02777777778,((511.7659946:0.025,(375.8015919:0.01666666667,436.8002121:0.01666666667):0.008333333333):0.01944444444,(601.7279117:0.025,(457.7554245:0.01666666667,472.7788976:0.01666666667):0.008333333333):0.01944444444):0.01111111111):0.004444444444):0.05364583333,(((808.7010679:0.025,(568.7098388:0.01666666667,596.6924831:0.01666666667):0.008333333333):0.02361111111,(729.6935978:0.02777777778,(665.6986906:0.025,(632.7136177:0.01666666667,689.7350725:0.01666666667):0.008333333333):0.002777777778):0.02083333333):0.04691269841,((((432.7985883:0.01666666667,(378.7880288:0.01666666667,422.8506272:0.01666666667):0):0.01666666667,(438.8277796:0.01666666667,482.8176145:0.01666666667):0.01666666667):0.01833333333,((448.7994721:0.01666666667,493.784542:0.01666666667):0.01666666667,(480.7655736:0.01666666667,610.7477832:0.01666666667):0.01666666667):0.01833333333):0.02275462963,(((619.8255371:0.02222222222,(484.7935015:0.01666666667,(456.7622083:0.01666666667,476.7884248:0.01666666667):0):0.005555555556):0.01805555556,(713.7404894:0.025,(509.734607:0.01666666667,554.7924558:0.01666666667):0.008333333333):0.01527777778):0.01765873016,((584.7431212:0.025,(218.944411:0.01666666667,501.7771312:0.01666666667):0.008333333333):0.02222222222,((434.8012748:0.01666666667,(370.8121001:0.01666666667,418.7968423:0.01666666667):0):0.01666666667,(468.7972378:0.01666666667,(426.7866727:0.01666666667,453.8101538:0.01666666667):0):0.01666666667):0.01388888889):0.01071428571):0.01648478836):0.02110251323):0.01812202381):0.001270298604):0.02005804162):0.009829563674,((((807.6724052:0.02777777778,(771.6690386:0.025,(627.7135284:0.01666666667,789.6618477:0.01666666667):0.008333333333):0.002777777778):0.03305555556,((428.7957501:0.01666666667,521.8172073:0.01666666667):0.025,(557.7556672:0.025,(475.7753504:0.01666666667,531.7287803:0.01666666667):0.008333333333):0.01666666667):0.01916666667):0.07363500597,(((762.6588051:0.025,(625.7108569:0.01666666667,649.722099:0.01666666667):0.008333333333):0.02361111111,(669.6842751:0.02777777778,(664.6914348:0.025,(620.7015897:0.01666666667,714.7183085:0.01666666667):0.008333333333):0.002777777778):0.02083333333):0.05744047619,(((622.8336793:0.01666666667,671.8262468:0.01666666667):0.01944444444,(610.7357457:0.025,(552.7190366:0.01666666667,560.7816428:0.01666666667):0.008333333333):0.01111111111):0.04038011696,(((358.8155454:0.01666666667,438.8417693:0.01666666667):0.025,(562.8571504:0.025,(351.8420951:0.01666666667,408.8635502:0.01666666667):0.008333333333):0.01666666667):0.02238095238,((((421.7858318:0.01666666667,486.8173093:0.01666666667):0.008333333333,(430.7910953:0.01666666667,452.8118307:0.01666666667):0.008333333333):0.01388888889,(694.72607:0.025,(462.7631676:0.01666666667,542.7199825:0.01666666667):0.008333333333):0.01388888889):0.01587301587,(560.9524834:0.04444444444,((432.7517302:0.01666666667,441.7884455:0.01666666667):0.01458333333,((366.8105662:0.01666666667,398.7826404:0.01666666667):0.008333333333,(516.7728687:0.01666666667,530.7885227:0.01666666667):0.008333333333):0.00625):0.01319444444):0.01031746032):0.009285714286):0.01244360902):0.02956035923):0.02841675201):0.009685491657,(((((((369.8253661:0.01666666667,417.8101146:0.01666666667):0.01666666667,(381.8253767:0.01666666667,463.7978414:0.01666666667):0.01666666667):0.01666666667,((462.7604585:0.01666666667,497.7764516:0.01666666667):0.01666666667,(507.7244115:0.01666666667,516.7247525:0.01666666667):0.01666666667):0.01666666667):0.01708333333,(((437.7665329:0.01666666667,482.7767606:0.01666666667):0.008333333333,(498.8080548:0.01666666667,504.7822338:0.01666666667):0.008333333333):0.03333333333,((510.8266894:0.01666666667,622.8346822:0.01666666667):0.02083333333,((392.8066128:0.01666666667,463.8073422:0.01666666667):0.008333333333,(429.7866123:0.01666666667,455.8386457:0.01666666667):0.008333333333):0.0125):0.02083333333):0.00875):0.04484477124,(((665.7125911:0.025,(460.78227:0.01666666667,505.7799179:0.01666666667):0.008333333333):0.025,(725.7211565:0.025,(522.7700889:0.01666666667,646.7626418:0.01666666667):0.008333333333):0.025):0.03712121212,((653.690086:0.01666666667,717.6883631:0.01666666667):0.05092592593,(((491.7570813:0.01666666667,519.7397259:0.01666666667):0.01666666667,(518.7557087:0.01666666667,584.7427735:0.01666666667):0.01666666667):0.02,((621.725512:0.01666666667,637.7299437:0.01666666667):0.01944444444,(672.7194313:0.025,(561.7237901:0.01666666667,664.7296103:0.01666666667):0.008333333333):0.01111111111):0.01722222222):0.01425925926):0.01952861953):0.02480689245):0.018079454,(((((654.7361608:0.01666666667,664.6841233:0.01666666667):0.025,(695.7211244:0.025,(625.7156499:0.01666666667,670.7133087:0.01666666667):0.008333333333):0.01666666667):0.03285714286,(((724.6935516:0.01666666667,790.6806106:0.01666666667):0.01944444444,(579.7496158:0.025,(566.7417872:0.01666666667,569.7349315:0.01666666667):0.008333333333):0.01111111111):0.0212962963,(((437.7768329:0.01666666667,466.7670043:0.01666666667):0.01666666667,(455.7510263:0.01666666667,549.7565149:0.01666666667):0.01666666667):0.01666666667,((467.8060282:0.01666666667,468.8012753:0.01666666667):0.01944444444,(556.7267925:0.025,(509.7550476:0.01666666667,514.7703692:0.01666666667):0.008333333333):0.01111111111):0.01388888889):0.007407407407):0.01711640212):0.0306985487,(((((435.8148309:0.01666666667,484.8074046:0.01666666667):0.01666666667,(492.7761057:0.01666666667,523.7498602:0.01666666667):0.01666666667):0.01666666667,((428.8159226:0.01666666667,470.8628676:0.01666666667):0.01944444444,(577.7053258:0.025,(370.8230131:0.01666666667,465.776441:0.01666666667):0.008333333333):0.01111111111):0.01388888889):0.01666666667,(((448.7292415:0.01666666667,467.7476362:0.01666666667):0.01666666667,(467.7840273:0.01666666667,507.8153279:0.01666666667):0.01666666667):0.01666666667,((556.729941:0.01666666667,596.7248633:0.01666666667):0.01944444444,(580.7047923:0.025,(527.7510069:0.01666666667,570.7568246:0.01666666667):0.008333333333):0.01111111111):0.01388888889):0.01666666667):0.02388888889,(((559.7311639:0.01666666667,569.7155212:0.01666666667):0.03425925926,((621.8584723:0.025,((447.8056375:0.01666666667,449.7974705:0.01666666667):0.008333333333,(453.7950746:0.01666666667,473.7849077:0.01666666667):0.008333333333):0):0.01416666667,((382.7817718:0.01666666667,450.7716109:0.01666666667):0.01666666667,(489.7620666:0.01666666667,489.7858788:0.01666666667):0.01666666667):0.005833333333):0.01175925926):0.02851130351,((697.6859898:0.03333333333,((572.7329291:0.01666666667,696.7254696:0.01666666667):0.008333333333,(580.7145068:0.01666666667,584.7094179:0.01666666667):0.008333333333):0.008333333333):0.02740740741,(((419.797828:0.01666666667,(395.8342045:0.01666666667,403.8029131:0.01666666667):0):0.01388888889,(425.8560086:0.01666666667,438.8400261:0.01666666667):0.01388888889):0.01944444444,((424.8458607:0.01666666667,554.7633168:0.01666666667):0.01666666667,(498.7468155:0.01666666667,559.7454427:0.01666666667):0.01666666667):0.01666666667):0.01074074074):0.0186964887):0.01111832612):0.01466680267):0.01829914716,((((394.8127993:0.01666666667,430.7894009:0.01666666667):0.01666666667,(618.7516093:0.01666666667,630.7152183:0.01666666667):0.01666666667):0.04259259259,((((278.8695914:0.01666666667,374.8213222:0.01666666667):0.01666666667,(440.8083798:0.01666666667,482.782564:0.01666666667):0.01666666667):0.01666666667,((454.7999146:0.01666666667,469.7995827:0.01666666667):0.01666666667,(512.7689904:0.01666666667,531.7873736:0.01666666667):0.01666666667):0.01666666667):0.02,(((487.7853048:0.01666666667,497.7696526:0.01666666667):0.01666666667,(649.697223:0.01666666667,675.7128745:0.01666666667):0.01666666667):0.01944444444,((468.8295148:0.025,(359.8366466:0.01666666667,467.7978854:0.01666666667):0.008333333333):0.01388888889,(742.0486726:0.025,(427.7877195:0.01666666667,475.7877105:0.01666666667):0.008333333333):0.01388888889):0.01388888889):0.01722222222):0.005925925926):0.03145141895,(((651.9668246:0.03333333333,(608.9457548:0.025,(536.924635:0.01666666667,560.9457625:0.01666666667):0.008333333333):0.008333333333):0.01666666667,((230.8949407:0.01666666667,310.8517482:0.01666666667):0.01666666667,(570.7482482:0.01666666667,630.829577:0.01666666667):0.01666666667):0.01666666667):0.0443627451,(((((416.8050017:0.01666666667,468.7999362:0.01666666667):0.008333333333,(424.7737164:0.01666666667,506.7791964:0.01666666667):0.008333333333):0.02361111111,((520.7380372:0.01666666667,(438.7655689:0.01666666667,519.7540257:0.01666666667):0):0.01666666667,(536.793153:0.025,(488.7897734:0.01666666667,490.7854823:0.01666666667):0.008333333333):0.008333333333):0.01527777778):0.01400793651,(((383.896616:0.025,(276.8925309:0.01666666667,358.8649897:0.01666666667):0.008333333333):0.01388888889,(432.8125086:0.025,(415.7971979:0.01666666667,420.8125104:0.01666666667):0.008333333333):0.01388888889):0.01319444444,(729.8189895:0.04285714286,((458.8003309:0.01666666667,(392.8050247:0.01666666667,438.8104983:0.01666666667):0):0.01527777778,(364.9298723:0.02777777778,(418.8206759:0.01666666667,(354.8223847:0.01666666667,386.8308496:0.01666666667):0):0.01111111111):0.004166666667):0.01091269841):0.009226190476):0.01053571429):0.0183531746,((784.6755365:0.025,(503.8948336:0.01666666667,559.8846735:0.01666666667):0.008333333333):0.04404761905,((511.7934363:0.025,(364.8090413:0.01666666667,424.7937748:0.01666666667):0.008333333333):0.01944444444,((464.7829501:0.01666666667,488.7829426:0.01666666667):0.01666666667,(490.7774494:0.01666666667,510.767288:0.01666666667):0.01666666667):0.01111111111):0.0246031746):0.01192460317):0.01339052288):0.01301459978):0.0161441605):0.006486053203):0.008035324741,(((((260.9618369:0.01666666667,316.9516715:0.01666666667):0.01666666667,(438.9050637:0.01666666667,520.9469312:0.01666666667):0.01666666667):0.0375,(((363.824077:0.01666666667,395.8502886:0.01666666667):0.01666666667,(425.8271328:0.01666666667,486.8799053:0.01666666667):0.01666666667):0.01666666667,((432.7506163:0.01666666667,449.7897341:0.01666666667):0.01666666667,(460.7581077:0.01666666667,476.800643:0.01666666667):0.01666666667):0.01666666667):0.02083333333):0.04043209877,((((304.8260418:0.01666666667,396.8522469:0.01666666667):0.01944444444,(794.9483782:0.01666666667,(410.9360074:0.01666666667,570.8686796:0.01666666667):0):0.01944444444):0.01111111111,((463.8097561:0.025,(370.8213285:0.01666666667,430.8060546:0.01666666667):0.008333333333):0.01574074074,(665.8541637:0.025,(448.7955155:0.01666666667,494.8009974:0.01666666667):0.008333333333):0.01574074074):0.006481481481):0.03048340548,((412.8566783:0.025,(286.9212374:0.01666666667,350.8926653:0.01666666667):0.008333333333):0.025,((337.8596879:0.01666666667,468.9192605:0.01666666667):0.01666666667,(350.8410081:0.01666666667,382.7864004:0.01666666667):0.01666666667):0.01666666667):0.02770562771):0.03355980439):0.02489377906,((((((336.8461595:0.01666666667,368.8182308:0.01666666667):0.01666666667,(384.8131323:0.01666666667,422.8651697:0.01666666667):0.01666666667):0.02575757576,(((375.839268:0.01666666667,402.8865611:0.01666666667):0.01666666667,(388.8709185:0.01666666667,742.0336364:0.01666666667):0.01666666667):0.01369047619,((698.9761785:0.01666666667,707.0176443:0.01666666667):0.02833333333,((394.8451062:0.01666666667,(359.8291162:0.01666666667,388.8192862:0.01666666667):0):0.008333333333,(388.7981547:0.01666666667,405.8246996:0.01666666667):0.008333333333):0.02):0.002023809524):0.01206709957):0.01618686869,(((680.7002114:0.025,(614.6977175:0.01666666667,676.6855379:0.01666666667):0.008333333333):0.01527777778,(580.9945097:0.02777777778,(399.8114452:0.01666666667,(354.8012223:0.01666666667,356.7930647:0.01666666667):0):0.01111111111):0.0125):0.02496031746,((387.8433652:0.01666666667,423.8433589:0.01666666667):0.025,(594.7826519:0.025,(457.8043674:0.01666666667,554.7877369:0.01666666667):0.008333333333):0.01666666667):0.02357142857):0.01003968254):0.04438570291,((((641.7073059:0.01666666667,651.6552699:0.01666666667):0.025,(522.8295945:0.025,(381.8108026:0.01666666667,426.8084628:0.01666666667):0.008333333333):0.01666666667):0.0275,((685.7115747:0.025,(416.8098365:0.01666666667,427.802012:0.01666666667):0.008333333333):0.02277777778,(529.9048002:0.02916666667,((366.8414448:0.01666666667,430.8363906:0.01666666667):0.008333333333,(393.8047645:0.01666666667,462.8626139:0.01666666667):0.008333333333):0.004166666667):0.01861111111):0.02138888889):0.02813840921,((((332.8890381:0.01666666667,348.8475659:0.01666666667):0.03958333333,((485.7642567:0.025,(357.8131761:0.01666666667,387.7873634:0.01666666667):0.008333333333):0.015,((468.7853205:0.01666666667,(419.7927482:0.01666666667,421.7845848:0.01666666667):0):0.01388888889,(425.7669246:0.01666666667,540.8302571:0.01666666667):0.01388888889):0.009444444444):0.01625):0.01841666667,(((591.7279144:0.01666666667,604.7231673:0.01666666667):0.02976190476,((610.8663858:0.025,(444.8030816:0.01666666667,478.7907968:0.01666666667):0.008333333333):0.01111111111,((202.7253825:0.01666666667,385.78977:0.01666666667):0.01666666667,(388.8309979:0.01666666667,404.8081643:0.01666666667):0.01666666667):0.002777777778):0.01031746032):0.01249398749,((701.6843879:0.01666666667,718.6897985:0.01666666667):0.03981481481,(((463.7772131:0.01666666667,480.7826335:0.01666666667):0.01666666667,(465.7829682:0.01666666667,563.783358:0.01666666667):0.01666666667):0.015,((550.7755345:0.01666666667,674.7316916:0.01666666667):0.01944444444,(582.7714136:0.025,(467.7952458:0.01666666667,548.7836869:0.01666666667):0.008333333333):0.01111111111):0.01222222222):0.008148148148):0.002441077441):0.01574410774):0.00930994152,(((527.7622612:0.03333333333,(582.7680573:0.02222222222,(590.8095279:0.01666666667,(455.7775074:0.01666666667,468.7727548:0.01666666667):0):0.005555555556):0.01111111111):0.01666666667,((466.7746921:0.01666666667,468.7458827:0.01666666667):0.01944444444,(596.7333399:0.025,(436.8101851:0.01666666667,532.7619264:0.01666666667):0.008333333333):0.01111111111):0.01388888889):0.03185185185,(((418.8502976:0.01666666667,514.8020325:0.01666666667):0.008333333333,(488.786385:0.01666666667,505.7653075:0.01666666667):0.008333333333):0.03083333333,((537.7539754:0.01666666667,539.7496746:0.01666666667):0.01944444444,(566.7734505:0.025,(532.7108513:0.01666666667,548.7152741:0.01666666667):0.008333333333):0.01111111111):0.01972222222):0.02601851852):0.002124756335):0.01332846769):0.02235840481):0.009594840779,(((((599.7346986:0.025,(488.7568041:0.01666666667,607.7609149:0.01666666667):0.008333333333):0.01388888889,(298.948934:0.03333333333,(816.016405:0.02777777778,(549.7554332:0.01666666667,(266.9227053:0.01666666667,284.9332743:0.01666666667):0):0.01111111111):0.005555555556):0.005555555556):0.01527777778,((663.6341521:0.01666666667,845.6717479:0.01666666667):0.025,((493.7799517:0.01666666667,565.8850848:0.01666666667):0.01666666667,(605.7088469:0.01666666667,658.7354335:0.01666666667):0.01666666667):0.008333333333):0.0125):0.04275793651,(((653.6936466:0.025,(555.7262668:0.01666666667,619.7059277:0.01666666667):0.008333333333):0.03958333333,((668.748297:0.025,(472.7792498:0.01666666667,632.7119211:0.01666666667):0.008333333333):0.02277777778,((640.6983942:0.01666666667,641.7122629:0.01666666667):0.01388888889,(584.7368954:0.025,(472.728904:0.01666666667,570.7293031:0.01666666667):0.008333333333):0.005555555556):0.01722222222):0.01680555556):0.01688519814,(((581.7275198:0.01666666667,642.7438955:0.01666666667):0.02083333333,((468.7908119:0.01666666667,470.7620073:0.01666666667):0.008333333333,(480.7908063:0.01666666667,516.7755522:0.01666666667):0.008333333333):0.0125):0.02996031746,((622.6911987:0.025,(602.6934984:0.01666666667,727.7160327:0.01666666667):0.008333333333):0.01944444444,((465.7927042:0.01666666667,595.7101645:0.01666666667):0.01666666667,(486.6904078:0.01666666667,540.7373537:0.01666666667):0.01666666667):0.01111111111):0.02301587302):0.01400821401):0.01545607171):0.02429250209,((((526.783012:0.01666666667,550.7830208:0.01666666667):0.01944444444,(690.8222486:0.025,(560.7440053:0.01666666667,563.6960579:0.01666666667):0.008333333333):0.01111111111):0.05055555556,((340.95981:0.0375,((299.8968831:0.01666666667,306.8736995:0.01666666667):0.008333333333,(324.8842702:0.01666666667,334.8686203:0.01666666667):0.008333333333):0.0125):0.0244047619,((521.764274:0.01666666667,739.6870749:0.01666666667):0.03166666667,((442.8169871:0.01666666667,510.8795802:0.01666666667):0.01388888889,(527.9187144:0.025,(397.8081062:0.01666666667,492.8452154:0.01666666667):0.008333333333):0.005555555556):0.01777777778):0.01357142857):0.02476190476):0.02759972955,((((((228.9841771:0.01666666667,509.7648764:0.01666666667):0.01388888889,(562.7438063:0.01666666667,(536.7645486:0.01666666667,547.7441433:0.01666666667):0):0.01388888889):0.009444444444,(646.729055:0.03333333333,((519.7936768:0.01666666667,521.7648801:0.01666666667):0.008333333333,(570.7574494:0.01666666667,600.7138807:0.01666666667):0.008333333333):0.008333333333):0.006666666667):0.01791666667,((582.737001:0.025,(328.7008698:0.01666666667,445.7587267:0.01666666667):0.008333333333):0.01833333333,((348.8580814:0.01666666667,506.7751057:0.01666666667):0.01388888889,(559.7652653:0.01666666667,(488.7645307:0.01666666667,528.7594482:0.01666666667):0):0.01388888889):0.01277777778):0.01458333333):0.02010116598,(((657.733902:0.03333333333,(637.8151879:0.02777777778,(623.7366786:0.01666666667,(521.7049739:0.01666666667,534.7366134:0.01666666667):0):0.01111111111):0.005555555556):0.02333333333,((620.6954547:0.01666666667,636.6903614:0.01666666667):0.025,(653.6930949:0.025,(435.4661386:0.01666666667,705.6645105:0.01666666667):0.008333333333):0.01666666667):0.015):0.01774509804,(((520.7890936:0.01666666667,(454.7937795:0.01666666667,458.8250848:0.01666666667):0):0.01944444444,(542
[truncated: 237,256 more chars]
